# Supplementary material for: The human phylome
Source: Genome Biol. 2007 Jun 13;8(6):R109. doi: 10.1186/gb-2007-8-6-r109 (PMC2394744; doi:10.1186/gb-2007-8-6-r109)
Supplement: Additional data file 1 — Over-represented GO terms in the duplicatons depicted in Figure 3 [file gb-2007-8-6-r109-S1.txt]

===========================================================================================================
==============================  ./tetrapods/biological_process_results.txt  ================================
===========================================================================================================
                                                                        term     p-value       %_1       %_2
                                                               ----------------- ------    ------    ------
                                                     response to biotic stimulus 0.000000 15.350000 6.870000
                                                              tissue development 0.000002 4.300000 1.130000
                                                                 immune response 0.000000 14.810000 5.850000
                                                                defense response 0.000000 15.250000 6.690000
                                                            ectoderm development 0.000000 3.370000 0.470000
                                                                 immune response 0.000000 15.470000 6.050000
                                                           epidermis development 0.000000 3.220000 0.420000
                                        antigen presentation, endogenous antigen 0.000000 2.200000 0.050000
                          antigen processing, endogenous antigen via MHC class I 0.000002 1.980000 0.070000
===========================================================================================================
==============================  ./opisthokonts/biological_process_results.txt  ================================
===========================================================================================================
                                                                        term     p-value       %_1       %_2
                                                               ----------------- ------    ------    ------
                                                  cellular physiological process 0.000004 85.280000 76.840000
                                                        macromolecule metabolism 0.000000 46.010000 33.880000
                                                           cellular localization 0.000001 10.260000 4.770000
                                               cellular macromolecule metabolism 0.000000 39.260000 25.870000
                                                              protein metabolism 0.000000 38.380000 25.740000
                                           organelle organization and biogenesis 0.000000 13.530000 6.160000
                                                           phosphorus metabolism 0.000000 13.820000 6.570000
                                                           cellular localization 0.000001 10.590000 4.930000
                                          establishment of cellular localization 0.000002 10.440000 4.900000
                                                         intracellular transport 0.000002 10.290000 4.870000
                                                                   gas transport 0.000004 1.320000 0.060000
                                                           biopolymer metabolism 0.000010 31.320000 22.280000
                                  cytoskeleton-dependent intracellular transport 0.000000 4.750000 0.750000
                                                         biopolymer modification 0.000000 25.630000 14.850000
                                                     cellular protein metabolism 0.000000 41.300000 28.230000
                                                            phosphate metabolism 0.000000 14.870000 7.260000
                                        cytoskeleton organization and biogenesis 0.000001 7.750000 2.980000
                                       small GTPase mediated signal transduction 0.000002 6.330000 2.200000
                                          establishment of cellular localization 0.000003 11.230000 5.420000
                                                         intracellular transport 0.000005 11.080000 5.380000
                                                                oxygen transport 0.000005 1.420000 0.070000
                                                                 phosphorylation 0.000000 15.970000 6.940000
                                                            protein modification 0.000000 28.490000 17.320000
                                                      microtubule-based movement 0.000000 4.360000 0.830000
                                                       microtubule-based process 0.000002 5.260000 1.450000
                                              protein amino acid phosphorylation 0.000000 20.190000 7.560000
                                                      microtubule-based movement 0.000000 5.700000 1.120000
                                                           hyaluronan metabolism 0.000005 1.430000 0.000000
===========================================================================================================
==============================  ./mammals/biological_process_results.txt  ================================
===========================================================================================================
                                                                        term     p-value       %_1       %_2
                                                               ----------------- ------    ------    ------
                                                              sensory perception 0.000000 12.930000 3.790000
                                                organismal physiological process 0.000000 27.090000 13.980000
                                                     response to biotic stimulus 0.000000 14.660000 6.090000
                                                      neurophysiological process 0.000000 14.540000 5.800000
                                                                defense response 0.000000 14.480000 5.930000
                                                                 immune response 0.000000 12.640000 5.290000
                                                      response to other organism 0.000000 8.330000 3.830000
                                          response to pest, pathogen or parasite 0.000000 7.870000 3.620000
                                                              sensory perception 0.000000 13.580000 4.020000
                                cell surface receptor linked signal transduction 0.000000 21.490000 11.510000
                                                                 immune response 0.000000 12.880000 5.490000
                                          response to pest, pathogen or parasite 0.000000 8.020000 3.750000
                                         sensory perception of chemical stimulus 0.000000 12.240000 1.230000
                            G-protein coupled receptor protein signaling pathway 0.000000 21.720000 7.730000
                                                            antigen presentation 0.000000 2.500000 0.110000
                                                              antigen processing 0.000000 1.840000 0.100000
                                                     sensory perception of smell 0.000000 12.990000 1.410000
                                                     sensory perception of taste 0.000000 2.030000 0.040000
                                         antigen presentation, exogenous antigen 0.000000 1.380000 0.030000
                          antigen processing, exogenous antigen via MHC class II 0.000000 1.380000 0.040000
                                                             nucleosome assembly 0.000000 4.710000 0.860000
                                               chromatin assembly or disassembly 0.000001 12.090000 3.840000
===========================================================================================================
==============================  ./hominids/biological_process_results.txt  ================================
===========================================================================================================
                                                                        term     p-value       %_1       %_2
                                                               ----------------- ------    ------    ------
                                                                  DNA metabolism 0.000002 18.180000 5.580000
                                                               DNA recombination 0.000000 15.710000 0.880000
                                                               DNA transposition 0.000000 23.080000 0.170000
===========================================================================================================
==============================  ./primates/biological_process_results.txt  ================================
===========================================================================================================
                                                                        term     p-value       %_1       %_2
                                                               ----------------- ------    ------    ------
                                                     response to biotic stimulus 0.000000 13.010000 6.860000
                                                                defense response 0.000000 13.030000 6.680000
                                                           xenobiotic metabolism 0.000000 1.530000 0.110000
                                                 response to xenobiotic stimulus 0.000002 1.530000 0.140000
                                                            antigen presentation 0.000000 2.750000 0.270000
                                         sensory perception of chemical stimulus 0.000000 7.120000 2.470000
                                                           xenobiotic metabolism 0.000000 1.750000 0.120000
                                                              antigen processing 0.000005 1.870000 0.230000
                                                     sensory perception of smell 0.000005 7.150000 2.710000
                                                               DNA transposition 0.000001 3.170000 0.300000
===========================================================================================================
==============================  ./vertebrates/biological_process_results.txt  ================================
===========================================================================================================
                                                                        term     p-value       %_1       %_2
                                                               ----------------- ------    ------    ------
                                                                    localization 0.000000 26.700000 17.990000
                                                  cellular physiological process 0.000000 80.360000 75.110000
                                                                   cell adhesion 0.000000 6.070000 3.510000
                                                              system development 0.000000 4.610000 2.580000
                                                                   morphogenesis 0.000000 5.570000 3.370000
                                                   establishment of localization 0.000000 27.230000 18.320000
                                                                       transport 0.000000 25.040000 16.930000
                                                          cellular morphogenesis 0.000000 2.920000 1.320000
                                                      nervous system development 0.000000 4.700000 2.630000
                                                    regulation of lyase activity 0.000006 0.550000 0.060000
                                                  regulation of cyclase activity 0.000006 0.550000 0.060000
                                                                   ion transport 0.000000 9.620000 3.480000
                                                 intracellular signaling cascade 0.000000 12.530000 6.560000
                                                                       transport 0.000000 25.800000 17.560000
                                                           phosphorus metabolism 0.000000 8.830000 5.640000
                                                   transmission of nerve impulse 0.000000 2.970000 1.250000
                                                          cellular morphogenesis 0.000000 3.010000 1.370000
                                                                lipid metabolism 0.000001 6.230000 3.900000
                                        regulation of adenylate cyclase activity 0.000007 0.570000 0.060000
                                                                cation transport 0.000000 7.040000 2.720000
                                             second-messenger-mediated signaling 0.000000 3.180000 0.770000
                                                                 anion transport 0.000000 2.840000 0.790000
                                                            phosphate metabolism 0.000000 9.850000 6.180000
                                                           synaptic transmission 0.000000 3.200000 1.300000
                                             integrin-mediated signaling pathway 0.000000 1.020000 0.120000
                                       small GTPase mediated signal transduction 0.000000 3.520000 1.680000
                                                             metal ion transport 0.000000 6.950000 1.890000
                                            cyclic-nucleotide-mediated signaling 0.000000 2.360000 0.280000
              G-protein signaling, coupled to cyclic nucleotide second messenger 0.000000 2.230000 0.280000
                                           monovalent inorganic cation transport 0.000000 5.350000 1.970000
                                                    actin filament-based process 0.000000 2.610000 0.650000
                                      di-, tri-valent inorganic cation transport 0.000000 2.360000 0.630000
                                                       inorganic anion transport 0.000000 2.740000 0.850000
                                                            protein modification 0.000003 20.620000 16.140000
                                                         potassium ion transport 0.000000 4.440000 0.960000
              G-protein signaling, coupled to cyclic nucleotide second messenger 0.000000 2.890000 0.380000
                                              protein amino acid phosphorylation 0.000000 11.250000 6.150000
                                                         cAMP-mediated signaling 0.000000 1.870000 0.220000
                G-protein signaling, coupled to cAMP nucleotide second messenger 0.000000 1.830000 0.220000
                                  actin cytoskeleton organization and biogenesis 0.000000 3.100000 0.820000
                                                           calcium ion transport 0.000001 1.980000 0.460000
                                                            sodium ion transport 0.000001 2.290000 0.660000
                G-protein signaling, coupled to cAMP nucleotide second messenger 0.000000 4.610000 0.500000
                                        regulation of adenylate cyclase activity 0.000004 2.480000 0.250000
===========================================================================================================
==============================  ./amniota/biological_process_results.txt  ================================
===========================================================================================================
                                                                        term     p-value       %_1       %_2
                                                               ----------------- ------    ------    ------
                                                     response to biotic stimulus 0.000000 20.170000 6.720000
                                                organismal physiological process 0.000000 28.520000 15.280000
                                                                defense response 0.000000 20.110000 6.540000
                                                                 immune response 0.000000 16.190000 5.880000
                                                      response to other organism 0.000000 11.740000 4.120000
                                          response to pest, pathogen or parasite 0.000000 11.210000 3.900000
                                                                 immune response 0.000000 16.490000 6.090000
                                          response to pest, pathogen or parasite 0.000000 11.410000 4.030000
                                                               response to virus 0.000000 3.260000 0.430000
                                                            antigen presentation 0.000000 4.970000 0.230000
                                                              antigen processing 0.000000 3.980000 0.170000
                                         sensory perception of chemical stimulus 0.000000 9.340000 2.500000
                            G-protein coupled receptor protein signaling pathway 0.000003 17.690000 9.360000
                                                     sensory perception of smell 0.000000 11.520000 2.630000
                                        antigen presentation, endogenous antigen 0.000000 2.450000 0.050000
                                         antigen presentation, exogenous antigen 0.000000 2.700000 0.100000
                          antigen processing, exogenous antigen via MHC class II 0.000000 2.700000 0.110000
                          antigen processing, endogenous antigen via MHC class I 0.000001 2.210000 0.070000
===========================================================================================================
==============================  ./metazoa/biological_process_results.txt  ================================
===========================================================================================================
                                                                        term     p-value       %_1       %_2
                                                               ----------------- ------    ------    ------
                                                                    localization 0.000000 31.390000 20.040000
                                                  cellular physiological process 0.000000 83.630000 76.270000
                                                   regulation of enzyme activity 0.000000 3.900000 1.450000
                                                                       transport 0.000000 30.260000 18.680000
                                                   establishment of localization 0.000000 31.760000 20.450000
                                                           cellular localization 0.000000 8.760000 4.470000
                                                            protein localization 0.000000 8.240000 4.210000
                                                                       transport 0.000000 31.380000 19.310000
                                                           phosphorus metabolism 0.000000 13.510000 5.900000
                                                 intracellular signaling cascade 0.000000 16.080000 7.920000
                                                                   ion transport 0.000000 10.280000 5.380000
                                                         intracellular transport 0.000000 9.090000 4.530000
                                          establishment of cellular localization 0.000000 9.090000 4.570000
                                                           cellular localization 0.000000 9.090000 4.620000
                                                               protein transport 0.000000 8.070000 4.080000
                                           establishment of protein localization 0.000000 8.190000 4.260000
                                               cellular macromolecule metabolism 0.000000 32.990000 25.580000
                                                              protein metabolism 0.000000 32.460000 25.470000
                                                   regulation of GTPase activity 0.000001 1.260000 0.180000
                                       small GTPase mediated signal transduction 0.000000 7.510000 1.610000
                                                            phosphate metabolism 0.000000 15.030000 6.500000
                                                         biopolymer modification 0.000000 23.200000 14.210000
                                                                cation transport 0.000000 8.840000 3.810000
                                                         intracellular transport 0.000000 10.110000 4.990000
                                          establishment of cellular localization 0.000000 10.110000 5.040000
                                        cytoskeleton organization and biogenesis 0.000000 6.520000 2.720000
                                                               protein transport 0.000000 8.980000 4.490000
                                                     cellular protein metabolism 0.000000 36.040000 27.850000
                                  cytoskeleton-dependent intracellular transport 0.000000 2.660000 0.710000
                                                 intracellular protein transport 0.000001 6.120000 3.010000
                                                cellular carbohydrate metabolism 0.000008 5.120000 2.470000
                                                                 phosphorylation 0.000000 15.330000 6.210000
                                                            protein modification 0.000000 27.850000 16.390000
                                                             metal ion transport 0.000000 8.350000 3.310000
                                                      microtubule-based movement 0.000000 2.890000 0.750000
                                                       microtubule-based process 0.000002 3.770000 1.350000
                                              protein amino acid phosphorylation 0.000000 18.970000 6.550000
                                                      microtubule-based movement 0.000000 3.770000 1.010000
                                                            sodium ion transport 0.000002 3.560000 0.990000
===========================================================================================================
==============================  ./chordates/biological_process_results.txt  ================================
===========================================================================================================
                                                                        term     p-value       %_1       %_2
                                                               ----------------- ------    ------    ------
                                                                    localization 0.000000 32.280000 20.590000
                                                                   cell adhesion 0.000000 8.970000 4.150000
                                                   establishment of localization 0.000000 33.300000 20.960000
                                                                       transport 0.000000 30.390000 19.350000
                                                                   ion transport 0.000000 14.380000 5.270000
                                                                       transport 0.000000 32.020000 19.970000
                                                                 amine transport 0.000002 2.110000 0.420000
                                                                cation transport 0.000000 10.020000 4.010000
                                                                 anion transport 0.000000 4.580000 1.370000
                                                            amino acid transport 0.000000 2.400000 0.390000
                                                             metal ion transport 0.000000 9.500000 3.470000
                                           monovalent inorganic cation transport 0.000000 8.380000 2.890000
                                       gamma-aminobutyric acid signaling pathway 0.000000 1.380000 0.040000
                                                                     proteolysis 0.000000 12.500000 6.350000
                                                            amino acid transport 0.000000 2.750000 0.470000
                                                       inorganic anion transport 0.000003 4.380000 1.370000
                                                        peptidoglycan metabolism 0.000008 1.380000 0.100000
                                                    frizzled-2 signaling pathway 0.000008 1.380000 0.100000
                                                            sodium ion transport 0.000000 5.480000 0.950000
                                                           peptide cross-linking 0.000000 1.500000 0.000000
