# Supplementary material for: The human phylome
Source: Genome Biol. 2007 Jun 13;8(6):R109. doi: 10.1186/gb-2007-8-6-r109 (PMC2394744; doi:10.1186/gb-2007-8-6-r109)
Supplement: Additional data file 2 — Orthologs predicted for every human protein [file gb-2007-8-6-r109-S2.tar]

Archive with 1 entries (1 files):
- phylome_ortholog_prediction_pairs.txt
