# Supplementary material for: The human phylome
Source: Genome Biol. 2007 Jun 13;8(6):R109. doi: 10.1186/gb-2007-8-6-r109 (PMC2394744; doi:10.1186/gb-2007-8-6-r109)
Supplement: Additional data file 2 — Orthologs predicted for every human protein [file gb-2007-8-6-r109-S2.tar › phylome_ortholog_prediction_pairs.txt]

# The Human Phylome. 
# Jaime Huerta-Cepas, Hern�n Dopazo, Joaqu�n Dopazo and Toni Gabald�n*.
# jhuerta@cipf.es, hdopazo@cipf.es, jdopazo@cipf.es, tgabaldon@cipf.es
# Supplementary material (http://bioinfo.cipf.es/data/human_phylome/human_phylome.html)
# Phylome ortholog predictions
# ( Ensembl ID v36 ) 

#phylomeID	SwissID	EnsblProtein	EnsblGene	phylomeID	SwissID	EnsblProtein	EnsblGene	
Hsa0026941		ENSP00000350642	ENSG00000197085	Ptr0028343		ENSPTRP00000044949	ENSPTRG00000022823
Hsa0026941		ENSP00000350642	ENSG00000197085	Mmu0013653		ENSMMUP00000026464	ENSMMUG00000020104
Hsa0009497		ENSP00000319723	ENSG00000177441	Ptr0010529		ENSPTRP00000046295	ENSPTRG00000024106
Hsa0009497		ENSP00000319723	ENSG00000177441	Mmu0007485		ENSMMUP00000020705	ENSMMUG00000015766
Hsa0009494		ENSP00000267622	ENSG00000100815	Ptr0010184		ENSPTRP00000011324	ENSPTRG00000006644
Hsa0009494		ENSP00000267622	ENSG00000100815	Cfa0026326		ENSCAFP00000016009	ENSCAFG00000010880
Hsa0009494		ENSP00000267622	ENSG00000100815	Xtr0003442		ENSXETP00000034513	ENSXETG00000015833
Hsa0009494		ENSP00000267622	ENSG00000100815	Tni0022451		GSTENP00013722001	GSTENG00013722001
Hsa0009494		ENSP00000267622	ENSG00000100815	Gga0016560		ENSGALP00000017481	ENSGALG00000010763
Hsa0009494		ENSP00000267622	ENSG00000100815	Fru0020008		NEWSINFRUP00000140707	NEWSINFRUG00000132852
Hsa0009494		ENSP00000267622	ENSG00000100815	Mdo0006522		ENSMODP00000002433	ENSMODG00000001994
Hsa0009494		ENSP00000267622	ENSG00000100815	Bta0007243		ENSBTAP00000007595	ENSBTAG00000026953
Hsa0009147		ENSP00000317396	ENSG00000126773	Ptr0009815		ENSPTRP00000010868	ENSPTRG00000006405
Hsa0009147		ENSP00000317396	ENSG00000126773	Mmu0010226		ENSMMUP00000020251	ENSMMUG00000015443
Hsa0009147		ENSP00000317396	ENSG00000126773	Cfa0026696		ENSCAFP00000022925	ENSCAFG00000015592
Hsa0009147		ENSP00000317396	ENSG00000126773	Bta0031582		ENSBTAP00000018737	ENSBTAG00000014096
Hsa0009147		ENSP00000317396	ENSG00000126773	Mms0025630		ENSMUSP00000038916	ENSMUSG00000034501
Hsa0009147		ENSP00000317396	ENSG00000126773	Rno0024977		ENSRNOP00000007369	ENSRNOG00000005568
Hsa0009147		ENSP00000317396	ENSG00000126773	Mdo0006794		ENSMODP00000010668	ENSMODG00000008578
Hsa0009147		ENSP00000317396	ENSG00000126773	Xtr0004206		ENSXETP00000036936	ENSXETG00000016956
Hsa0009147		ENSP00000317396	ENSG00000126773	Tni0021985		GSTENP00032229001	GSTENG00032229001
Hsa0009147		ENSP00000317396	ENSG00000126773	Gga0016766		ENSGALP00000019425	ENSGALG00000011922
Hsa0009147		ENSP00000317396	ENSG00000126773	Dre0011081		ENSDARP00000021284	ENSDARG00000008933
Hsa0009147		ENSP00000317396	ENSG00000126773	Fru0009012		NEWSINFRUP00000132611	NEWSINFRUG00000125480
Hsa0009147		ENSP00000317396	ENSG00000126773	Cin0012112		ENSCINP00000003751	ENSCING00000001857
Hsa0009147		ENSP00000317396	ENSG00000126773	Aga0006317		ENSANGP00000005643	ENSANGG00000004323
Hsa0009147		ENSP00000317396	ENSG00000126773	Ame0019564		ENSAPMP00000009983	ENSAPMG00000005765
Hsa0009147		ENSP00000317396	ENSG00000126773	Dme0010756		CG3443-PB	CG3443
Hsa0009147		ENSP00000317396	ENSG00000126773	Cbr0006078	Q61CS9		
Hsa0009147		ENSP00000317396	ENSG00000126773	Cel0002371		B0511.12	B0511.12
Hsa0009493		ENSP00000267620	ENSG00000140092	Ptr0010181		ENSPTRP00000011322	ENSPTRG00000006643
Hsa0009493		ENSP00000267620	ENSG00000140092	Mmu0001586		ENSMMUP00000011078	ENSMMUG00000008447
Hsa0009493		ENSP00000267620	ENSG00000140092	Rno0025268		ENSRNOP00000007004	ENSRNOG00000004815
Hsa0009493		ENSP00000267620	ENSG00000140092	Mms0025954		ENSMUSP00000021603	ENSMUSG00000021186
Hsa0009493		ENSP00000267620	ENSG00000140092	Cfa0026325		ENSCAFP00000015987	ENSCAFG00000010853
Hsa0009493		ENSP00000267620	ENSG00000140092	Bta0007241		ENSBTAP00000024122	ENSBTAG00000018123
Hsa0009493		ENSP00000267620	ENSG00000140092	Mdo0006520		ENSMODP00000002410	ENSMODG00000001976
Hsa0009493		ENSP00000267620	ENSG00000140092	Gga0016559		ENSGALP00000031894	ENSGALG00000010747
Hsa0009493		ENSP00000267620	ENSG00000140092	Xtr0003441		ENSXETP00000034512	ENSXETG00000015822
Hsa0009493		ENSP00000267620	ENSG00000140092	Tni0022453		GSTENP00013724001	GSTENG00013724001
Hsa0009493		ENSP00000267620	ENSG00000140092	Dre0011124		ENSDARP00000057381	ENSDARG00000039273
Hsa0009493		ENSP00000267620	ENSG00000140092	Ddi0007444	Q54YP0		
Hsa0009142		ENSP00000281581	ENSG00000151838	Ptr0009807		ENSPTRP00000010861	ENSPTRG00000006401
Hsa0009142		ENSP00000281581	ENSG00000151838	Mmu0019557		ENSMMUP00000015686	ENSMMUG00000011965
Hsa0009142		ENSP00000281581	ENSG00000151838	Cfa0026692		ENSCAFP00000022901	ENSCAFG00000015570
Hsa0009142		ENSP00000281581	ENSG00000151838	Mms0025625		ENSMUSP00000021494	ENSMUSG00000021086
Hsa0009142		ENSP00000281581	ENSG00000151838	Rno0024972		ENSRNOP00000006346	ENSRNOG00000004774
Hsa0009142		ENSP00000281581	ENSG00000151838	Ath0014725	Q9FHD1		
Hsa0009142		ENSP00000281581	ENSG00000151838	Gga0003212		ENSGALP00000006826	ENSGALG00000004294
Hsa0010268		ENSP00000288745	ENSG00000157890	Mmu0027365		ENSMMUP00000010494	ENSMMUG00000008007
Hsa0010268		ENSP00000288745	ENSG00000157890	Cfa0018748		ENSCAFP00000025435	ENSCAFG00000017261
Hsa0010268		ENSP00000288745	ENSG00000157890	Rno0028473		ENSRNOP00000044316	ENSRNOG00000010634
Hsa0010268		ENSP00000288745	ENSG00000157890	Mdo0008646		ENSMODP00000012245	ENSMODG00000009795
Hsa0010268		ENSP00000288745	ENSG00000157890	Mms0019941		ENSMUSP00000065353	ENSMUSG00000036466
Hsa0010268		ENSP00000288745	ENSG00000157890	Gga0003481		ENSGALP00000012336	ENSGALG00000007631
Hsa0010268		ENSP00000288745	ENSG00000157890	Xtr0041425		ENSXETP00000034575	ENSXETG00000015852
Hsa0010268		ENSP00000288745	ENSG00000157890	Fru0000402		NEWSINFRUP00000137187	NEWSINFRUG00000129643
Hsa0010268		ENSP00000288745	ENSG00000157890	Dre0008752		ENSDARP00000060378	ENSDARG00000041209
Hsa0010268		ENSP00000288745	ENSG00000157890	Tni0013974		GSTENP00016018001	GSTENG00016018001
Hsa0010268		ENSP00000288745	ENSG00000157890	Fru0000018		NEWSINFRUP00000142701	NEWSINFRUG00000134675
Hsa0010268		ENSP00000288745	ENSG00000157890	Dre0008686		ENSDARP00000060791	ENSDARG00000033917
Hsa0010267		ENSP00000261890	ENSG00000103769	Mmu0027364		ENSMMUP00000010493	ENSMMUG00000008006
Hsa0010267		ENSP00000261890	ENSG00000103769	Mms0019943		ENSMUSP00000004892	ENSMUSG00000004771
Hsa0010267		ENSP00000261890	ENSG00000103769	Dre0008692		ENSDARP00000060765	ENSDARG00000041450
Hsa0010267		ENSP00000261890	ENSG00000103769	Ptr0011073		ENSPTRP00000012292	ENSPTRG00000007188
Hsa0010267		ENSP00000261890	ENSG00000103769	Cfa0018746		ENSCAFP00000025408	ENSCAFG00000017255
Hsa0010267		ENSP00000261890	ENSG00000103769	Dre0009930		ENSDARP00000016540	ENSDARG00000014340
Hsa0010267		ENSP00000261890	ENSG00000103769	Rno0006040		ENSRNOP00000047787	ENSRNOG00000026794
Hsa0010267		ENSP00000261890	ENSG00000103769	Gga0003479		ENSGALP00000012298	ENSGALG00000007615
Hsa0010267		ENSP00000261890	ENSG00000103769	Fru0013703		NEWSINFRUP00000162104	NEWSINFRUG00000152397
Hsa0010267		ENSP00000261890	ENSG00000103769	Mdo0008648		ENSMODP00000012261	ENSMODG00000009810
Hsa0010267		ENSP00000261890	ENSG00000103769	Fru0000019		NEWSINFRUP00000142706	NEWSINFRUG00000134682
Hsa0010267		ENSP00000261890	ENSG00000103769	Xtr0017467		ENSXETP00000014541	ENSXETG00000006639
Hsa0010267		ENSP00000261890	ENSG00000103769	Bta0027969		ENSBTAP00000025235	ENSBTAG00000018959
Hsa0010267		ENSP00000261890	ENSG00000103769	Rno0028475		ENSRNOP00000015598	ENSRNOG00000011302
Hsa0010267		ENSP00000261890	ENSG00000103769	Cin0001173		ENSCINP00000019399	ENSCING00000009526
Hsa0010267		ENSP00000261890	ENSG00000103769	Ame0015208		ENSAPMP00000020324	ENSAPMG00000015443
Hsa0010267		ENSP00000261890	ENSG00000103769	Dme0008654		CG5771-PA	CG5771
Hsa0010267		ENSP00000261890	ENSG00000103769	Aga0007046		ENSANGP00000024287	ENSANGG00000009737
Hsa0010267		ENSP00000261890	ENSG00000103769	Cbr0010630	Q61XP3		
Hsa0010267		ENSP00000261890	ENSG00000103769	Cel0000017		F53G12.1	F53G12.1
Hsa0010267		ENSP00000261890	ENSG00000103769	Ddi0009118	Q55CC4		
Hsa0010267		ENSP00000261890	ENSG00000103769	Ath0005039	O49513		
Hsa0010267		ENSP00000261890	ENSG00000103769	Spb0002854	P17610		
Hsa0010267		ENSP00000261890	ENSG00000103769	Cre0012196			
Hsa0010267		ENSP00000261890	ENSG00000103769	Cgl0001413	Q6FMB6		
Hsa0010267		ENSP00000261890	ENSG00000103769	Cal0002035			
Hsa0010267		ENSP00000261890	ENSG00000103769	Ath0006836	P93020		
Hsa0010267		ENSP00000261890	ENSG00000103769	Ncr0001478			
Hsa0010267		ENSP00000261890	ENSG00000103769	Ath0023479	Q9S810		
Hsa0010267		ENSP00000261890	ENSG00000103769	Ath0015020	Q9FIF9		
Hsa0010267		ENSP00000261890	ENSG00000103769	Sce0002002		YER031C	YER031C
Hsa0010267		ENSP00000261890	ENSG00000103769	Ath0015313	Q9FJH0		
Hsa0010267		ENSP00000261890	ENSG00000103769	Ath0019038	Q9LNW1		
Hsa0010267		ENSP00000261890	ENSG00000103769	Sce0002394		YGL210W	YGL210W
Hsa0010267		ENSP00000261890	ENSG00000103769	Pyo0000865	Q7R8S9		
Hsa0010267		ENSP00000261890	ENSG00000103769	Ath0002687	Q96283		
Hsa0010267		ENSP00000261890	ENSG00000103769	Ath0002689	O04486		
Hsa0010267		ENSP00000261890	ENSG00000103769	Ath0002688	Q39222		
Hsa0010267		ENSP00000261890	ENSG00000103769	Ago0001985	Q755T4		
Hsa0010267		ENSP00000261890	ENSG00000103769	Cgl0004161	Q6FWW1		
Hsa0010267		ENSP00000261890	ENSG00000103769	Ath0015506	Q9FK68		
Hsa0010267		ENSP00000261890	ENSG00000103769	Cne0003148	Q55SK4		
Hsa0010267		ENSP00000261890	ENSG00000103769	Ath0018454	Q9LK99		
Hsa0010267		ENSP00000261890	ENSG00000103769	Ath0000242	P28185		
Hsa0010267		ENSP00000261890	ENSG00000103769	Ath0025623	Q9SN35		
Hsa0010267		ENSP00000261890	ENSG00000103769	Gze0006400	Q4IEN1		
Hsa0010267		ENSP00000261890	ENSG00000103769	Yli0003384	Q6C932		
Hsa0010267		ENSP00000261890	ENSG00000103769	Pfa0000039	Q76NM4		
Hsa0010267		ENSP00000261890	ENSG00000103769	Dha0003199	Q6BXE6		
Hsa0010267		ENSP00000261890	ENSG00000103769	Ath0016917	Q9FXJ0		
Hsa0010267		ENSP00000261890	ENSG00000103769	Lma0006581	Q4QHC3		
Hsa0010266		ENSP00000310831	ENSG00000174485	Ptr0011072		ENSPTRP00000012290	ENSPTRG00000007186
Hsa0010266		ENSP00000310831	ENSG00000174485	Mmu0026520		ENSMMUP00000029049	ENSMMUG00000022056
Hsa0010266		ENSP00000310831	ENSG00000174485	Mdo0008650		ENSMODP00000012320	ENSMODG00000009838
Hsa0010266		ENSP00000310831	ENSG00000174485	Gga0003478		ENSGALP00000012108	ENSGALG00000007500
Hsa0010266		ENSP00000310831	ENSG00000174485	Xtr0017468		ENSXETP00000014545	ENSXETG00000006641
Hsa0010266		ENSP00000310831	ENSG00000174485	Tni0013973		GSTENP00016017001	GSTENG00016017001
Hsa0010266		ENSP00000310831	ENSG00000174485	Tni0000568		GSTENP00034791001	GSTENG00034791001
Hsa0010266		ENSP00000310831	ENSG00000174485	Fru0000063		NEWSINFRUP00000145451	NEWSINFRUG00000137172
Hsa0010266		ENSP00000310831	ENSG00000174485	Fru0000401		NEWSINFRUP00000137191	NEWSINFRUG00000129646
Hsa0010266		ENSP00000310831	ENSG00000174485	Aga0003160		ENSANGP00000020490	ENSANGG00000018001
Hsa0010266		ENSP00000310831	ENSG00000174485	Dme0011466		CG12737-PA	CG12737
Hsa0010265		ENSP00000261892	ENSG00000074621	Ptr0011069		ENSPTRP00000012286	ENSPTRG00000007185
Hsa0010265		ENSP00000261892	ENSG00000074621	Mmu0026521		ENSMMUP00000029051	ENSMMUG00000022059
Hsa0010265		ENSP00000261892	ENSG00000074621	Rno0028478		ENSRNOP00000046336	ENSRNOG00000026904
Hsa0010265		ENSP00000261892	ENSG00000074621	Mms0019947		ENSMUSP00000035616	ENSMUSG00000034452
Hsa0010265		ENSP00000261892	ENSG00000074621	Bta0016890		ENSBTAP00000036387	ENSBTAG00000025826
Hsa0010265		ENSP00000261892	ENSG00000074621	Cfa0018743		ENSCAFP00000025401	ENSCAFG00000017247
Hsa0010265		ENSP00000261892	ENSG00000074621	Mdo0008652		ENSMODP00000012344	ENSMODG00000009861
Hsa0010265		ENSP00000261892	ENSG00000074621	Gga0003477		ENSGALP00000012102	ENSGALG00000007495
Hsa0010265		ENSP00000261892	ENSG00000074621	Xtr0017470		ENSXETP00000014547	ENSXETG00000006643
Hsa0010265		ENSP00000261892	ENSG00000074621	Dre0008744		ENSDARP00000060429	ENSDARG00000032003
Hsa0010265		ENSP00000261892	ENSG00000074621	Tni0000569		GSTENP00034792001	GSTENG00034792001
Hsa0010265		ENSP00000261892	ENSG00000074621	Dre0008697		ENSDARP00000060737	ENSDARG00000041431
Hsa0010265		ENSP00000261892	ENSG00000074621	Tni0013972		GSTENP00016016001	GSTENG00016016001
Hsa0010265		ENSP00000261892	ENSG00000074621	Fru0000400		NEWSINFRUP00000137198	NEWSINFRUG00000129650
Hsa0010265		ENSP00000261892	ENSG00000074621	Fru0000064		NEWSINFRUP00000145457	NEWSINFRUG00000137178
Hsa0010265		ENSP00000261892	ENSG00000074621	Cbr0010654	Q61XS1		
Hsa0010265		ENSP00000261892	ENSG00000074621	Cel0016584		Y32F6B.2	Y32F6B.2
Hsa0010265		ENSP00000261892	ENSG00000074621	Cel0002177		F35C12.2	F35C12.2
Hsa0010265		ENSP00000261892	ENSG00000074621	Cbr0007768	Q61JX9		
Hsa0010265		ENSP00000261892	ENSG00000074621	Dme0001400		CG18660-PC	CG18660
Hsa0010265		ENSP00000261892	ENSG00000074621	Ame0001602		ENSAPMP00000024089	ENSAPMG00000007087
Hsa0010265		ENSP00000261892	ENSG00000074621	Aga0010238		ENSANGP00000006679	ENSANGG00000005045
Hsa0009148		ENSP00000216500	ENSG00000100612	Mmu0006849		ENSMMUP00000003420	ENSMMUG00000002540
Hsa0009148		ENSP00000216500	ENSG00000100612	Bta0017515		ENSBTAP00000027623	ENSBTAG00000020729
Hsa0009148		ENSP00000216500	ENSG00000100612	Gga0016765		ENSGALP00000019423	ENSGALG00000011921
Hsa0009148		ENSP00000216500	ENSG00000100612	Tni0021986		GSTENP00032228001	GSTENG00032228001
Hsa0009148		ENSP00000216500	ENSG00000100612	Xtr0004204		ENSXETP00000036931	ENSXETG00000016955
Hsa0009148		ENSP00000216500	ENSG00000100612	Mdo0006795		ENSMODP00000010680	ENSMODG00000008587
Hsa0009148		ENSP00000216500	ENSG00000100612	Fru0009013		NEWSINFRUP00000164653	NEWSINFRUG00000154732
Hsa0009148		ENSP00000216500	ENSG00000100612	Cfa0026697		ENSCAFP00000022928	ENSCAFG00000015598
Hsa0009148		ENSP00000216500	ENSG00000100612	Rno0024979		ENSRNOP00000007645	ENSRNOG00000005589
Hsa0009148		ENSP00000216500	ENSG00000100612	Mms0025631		ENSMUSP00000021512	ENSMUSG00000021094
Hsa0009148		ENSP00000216500	ENSG00000100612	Aga0007589		ENSANGP00000016778	ENSANGG00000014289
Hsa0009148		ENSP00000216500	ENSG00000100612	Cre0010073			
Hsa0009148		ENSP00000216500	ENSG00000100612	Ath0025886	Q9SRN7		
Hsa0009148		ENSP00000216500	ENSG00000100612	Dme0000243		CG31937-PA	CG31937
Hsa0009146		ENSP00000328145	ENSG00000184631	Ptr0009814		ENSPTRP00000010867	ENSPTRG00000006404
Hsa0009146		ENSP00000328145	ENSG00000184631	Mmu0006142		ENSMMUP00000024159	ENSMMUG00000018376
Hsa0009146		ENSP00000328145	ENSG00000184631	Cfa0026695		ENSCAFP00000022918	ENSCAFG00000015588
Hsa0009146		ENSP00000328145	ENSG00000184631	Bta0031581		ENSBTAP00000008472	ENSBTAG00000006462
Hsa0009146		ENSP00000328145	ENSG00000184631	Rno0024976		ENSRNOP00000007344	ENSRNOG00000005563
Hsa0009146		ENSP00000328145	ENSG00000184631	Gga0016766		ENSGALP00000019425	ENSGALG00000011922
Hsa0009146		ENSP00000328145	ENSG00000184631	Xtr0004207		ENSXETP00000036937	ENSXETG00000016958
Hsa0009146		ENSP00000328145	ENSG00000184631	Fru0009011		NEWSINFRUP00000132119	NEWSINFRUG00000125030
Hsa0009146		ENSP00000328145	ENSG00000184631	Tni0021984		GSTENP00032230001	GSTENG00032230001
Hsa0009146		ENSP00000328145	ENSG00000184631	Dre0011081		ENSDARP00000021284	ENSDARG00000008933
Hsa0009146		ENSP00000328145	ENSG00000184631	Cin0012111		ENSCINP00000003744	ENSCING00000001854
Hsa0009498		ENSP00000352872	ENSG00000066427	Ame0022176		ENSAPMP00000011360	ENSAPMG00000006543
Hsa0009498		ENSP00000352872	ENSG00000066427	Cel0017878		F28F8.6	F28F8.6
Hsa0009498		ENSP00000352872	ENSG00000066427	Cbr0003185	Q60XN1		
Hsa0009498		ENSP00000352872	ENSG00000066427	Ath0001984	Q9M391		
Hsa0009643		ENSP00000348486	ENSG00000100865	Ptr0010325		ENSPTRP00000011498	ENSPTRG00000006741
Hsa0009643		ENSP00000348486	ENSG00000100865	Mmu0011208		ENSMMUP00000004646	ENSMMUG00000003483
Hsa0009643		ENSP00000348486	ENSG00000100865	Rno0017900		ENSRNOP00000034359	ENSRNOG00000024424
Hsa0009643		ENSP00000348486	ENSG00000100865	Mms0026105		ENSMUSP00000021705	ENSMUSG00000021276
Hsa0009643		ENSP00000348486	ENSG00000100865	Rno0025395		ENSRNOP00000010598	ENSRNOG00000008035
Hsa0009643		ENSP00000348486	ENSG00000100865	Bta0007366		ENSBTAP00000038296	ENSBTAG00000010995
Hsa0009643		ENSP00000348486	ENSG00000100865	Cfa0027118		ENSCAFP00000026676	ENSCAFG00000018050
Hsa0009643		ENSP00000348486	ENSG00000100865	Mdo0005594		ENSMODP00000016667	ENSMODG00000013323
Hsa0009643		ENSP00000348486	ENSG00000100865	Gga0016657		ENSGALP00000018528	ENSGALG00000011372
Hsa0009643		ENSP00000348486	ENSG00000100865	Xtr0016179		ENSXETP00000022608	ENSXETG00000010255
Hsa0009643		ENSP00000348486	ENSG00000100865	Dre0004974		ENSDARP00000053405	ENSDARG00000015640
Hsa0009643		ENSP00000348486	ENSG00000100865	Tni0006489		GSTENP00003585001	GSTENG00003585001
Hsa0009643		ENSP00000348486	ENSG00000100865	Fru0011420		NEWSINFRUP00000140013	NEWSINFRUG00000132219
Hsa0009643		ENSP00000348486	ENSG00000100865	Ame0019042		ENSAPMP00000026287	ENSAPMG00000016166
Hsa0028619		ENSP00000339620	ENSG00000029534	Mmu0016595		ENSMMUP00000019327	ENSMMUG00000014726
Hsa0028619		ENSP00000339620	ENSG00000029534	Rno0012549		ENSRNOP00000039357	ENSRNOG00000018241
Hsa0028619		ENSP00000339620	ENSG00000029534	Mms0009744		ENSMUSP00000072612	ENSMUSG00000031543
Hsa0028619		ENSP00000339620	ENSG00000029534	Bta0000243		ENSBTAP00000004242	ENSBTAG00000003275
Hsa0028619		ENSP00000339620	ENSG00000029534	Cfa0006888		ENSCAFP00000008535	ENSCAFG00000005691
Hsa0028619		ENSP00000339620	ENSG00000029534	Mdo0001573		ENSMODP00000013080	ENSMODG00000010432
Hsa0028619		ENSP00000339620	ENSG00000029534	Gga0020093		ENSGALP00000005676	ENSGALG00000003594
Hsa0028619		ENSP00000339620	ENSG00000029534	Xtr0012879		ENSXETP00000036632	ENSXETG00000016798
Hsa0028619		ENSP00000339620	ENSG00000029534	Dre0015025		ENSDARP00000065630	ENSDARG00000044664
Hsa0028619		ENSP00000339620	ENSG00000029534	Tni0021163		GSTENP00029466001	GSTENG00029466001
Hsa0028619		ENSP00000339620	ENSG00000029534	Tni0008696		GSTENP00009544001	GSTENG00009544001
Hsa0028619		ENSP00000339620	ENSG00000029534	Fru0006179		NEWSINFRUP00000150768	NEWSINFRUG00000142029
Hsa0028619		ENSP00000339620	ENSG00000029534	Fru0020273		NEWSINFRUP00000141539	NEWSINFRUG00000133609
Hsa0028619		ENSP00000339620	ENSG00000029534	Dre0024473		ENSDARP00000042024	ENSDARG00000030028
Hsa0028619		ENSP00000339620	ENSG00000029534	Cel0011426		B0350.2f	B0350.2
Hsa0028619		ENSP00000339620	ENSG00000029534	Cbr0012984	Q61KA4		
Hsa0028619		ENSP00000339620	ENSG00000029534	Dme0004030		CG7462-PB	CG7462
Hsa0028619		ENSP00000339620	ENSG00000029534	Aga0004390		ENSANGP00000006233	ENSANGG00000004743
Hsa0028479		ENSP00000325074	ENSG00000104762	Bta0028998		ENSBTAP00000024373	ENSBTAG00000018317
Hsa0028479		ENSP00000325074	ENSG00000104762	Mmu0017766		ENSMMUP00000031127	ENSMMUG00000023644
Hsa0028479		ENSP00000325074	ENSG00000104762	Gga0010607		ENSGALP00000030863	ENSGALG00000000235
Hsa0028479		ENSP00000325074	ENSG00000104762	Mms0025593		ENSMUSP00000039194	ENSMUSG00000034728
Hsa0028479		ENSP00000325074	ENSG00000104762	Cfa0014957		ENSCAFP00000013030	ENSCAFG00000008850
Hsa0028479		ENSP00000325074	ENSG00000104762	Mms0013272		ENSMUSP00000086640	ENSMUSG00000022052
Hsa0028479		ENSP00000325074	ENSG00000104762	Rno0011483		ENSRNOP00000015318	ENSRNOG00000011158
Hsa0028479		ENSP00000325074	ENSG00000104762	Mdo0019325		ENSMODP00000020833	ENSMODG00000016691
Hsa0028479		ENSP00000325074	ENSG00000104762	Xtr0033871		ENSXETP00000022413	ENSXETG00000010159
Hsa0028479		ENSP00000325074	ENSG00000104762	Dre0029679		ENSDARP00000032005	ENSDARG00000021996
Hsa0028479		ENSP00000325074	ENSG00000104762	Dre0006497		ENSDARP00000007602	ENSDARG00000006624
Hsa0028479		ENSP00000325074	ENSG00000104762	Fru0015655		NEWSINFRUP00000142333	NEWSINFRUG00000134339
Hsa0028479		ENSP00000325074	ENSG00000104762	Fru0017401		NEWSINFRUP00000145491	NEWSINFRUG00000137208
Hsa0028479		ENSP00000325074	ENSG00000104762	Tni0027858		GSTENP00009388001	GSTENG00009388001
Hsa0028479		ENSP00000325074	ENSG00000104762	Cel0002163		F26E4.1	F26E4.1
Hsa0028479		ENSP00000325074	ENSG00000104762	Cbr0010697	Q61XX1		
Hsa0028479		ENSP00000325074	ENSG00000104762	Cin0003579		ENSCINP00000014874	ENSCING00000007236
Hsa0028479		ENSP00000325074	ENSG00000104762	Ame0007580		ENSAPMP00000013176	ENSAPMG00000007542
Hsa0028479		ENSP00000325074	ENSG00000104762	Aga0006990		ENSANGP00000011674	ENSANGG00000009185
Hsa0028479		ENSP00000325074	ENSG00000104762	Dme0007082		CG6235-PA	CG6235
Hsa0028479		ENSP00000325074	ENSG00000104762	Cgl0004682	Q6FL50		
Hsa0028479		ENSP00000325074	ENSG00000104762	Ath0030193	Q9C8H8		
Hsa0028479		ENSP00000325074	ENSG00000104762	Ddi0005256	Q54Q99		
Hsa0028479		ENSP00000325074	ENSG00000104762	Ath0029860	Q8L842		
Hsa0028479		ENSP00000325074	ENSG00000104762	Dha0006080	Q6BXA2		
Hsa0028479		ENSP00000325074	ENSG00000104762	Ncr0009136			
Hsa0028479		ENSP00000325074	ENSG00000104762	Ago0001568	Q753X7		
Hsa0028479		ENSP00000325074	ENSG00000104762	Gze0008933	Q4IN39		
Hsa0028479		ENSP00000325074	ENSG00000104762	Kla0004813	Q6CKP7		
Hsa0028479		ENSP00000325074	ENSG00000104762	Ath0029258	Q39247		
Hsa0028479		ENSP00000325074	ENSG00000104762	Cne0005853	Q55R29		
Hsa0028479		ENSP00000325074	ENSG00000104762	Cre0006004			
Hsa0028479		ENSP00000325074	ENSG00000104762	Cal0000609			
Hsa0028479		ENSP00000325074	ENSG00000104762	Sce0002414		YGL190C	YGL190C
Hsa0028479		ENSP00000325074	ENSG00000104762	Ath0030590	Q9FZ61		
Hsa0028479		ENSP00000325074	ENSG00000104762	Spb0000003	Q12702		
Hsa0028479		ENSP00000325074	ENSG00000104762	Cne0005854	Q55R30		
Hsa0028478		ENSP00000256409	ENSG00000134025	Mmu0003005		ENSMMUP00000007605	ENSMMUG00000005760
Hsa0028478		ENSP00000256409	ENSG00000134025	Cfa0014959		ENSCAFP00000013123	ENSCAFG00000008918
Hsa0028478		ENSP00000256409	ENSG00000134025	Gga0010608		ENSGALP00000000320	ENSGALG00000000242
Hsa0028478		ENSP00000256409	ENSG00000134025	Mms0013274		ENSMUSP00000022637	ENSMUSG00000022053
Hsa0028478		ENSP00000256409	ENSG00000134025	Bta0024654		ENSBTAP00000014368	ENSBTAG00000010829
Hsa0028478		ENSP00000256409	ENSG00000134025	Rno0011486		ENSRNOP00000016568	ENSRNOG00000011548
Hsa0028478		ENSP00000256409	ENSG00000134025	Mdo0019327		ENSMODP00000020846	ENSMODG00000016702
Hsa0028478		ENSP00000256409	ENSG00000134025	Tni0021164		GSTENP00029460001	GSTENG00029460001
Hsa0028478		ENSP00000256409	ENSG00000134025	Fru0006178		NEWSINFRUP00000172737	NEWSINFRUG00000156177
Hsa0028478		ENSP00000256409	ENSG00000134025	Xtr0033867		ENSXETP00000022402	ENSXETG00000010153
Hsa0028478		ENSP00000256409	ENSG00000134025	Cin0012076		ENSCINP00000006561	ENSCING00000003209
Hsa0028478		ENSP00000256409	ENSG00000134025	Aga0008452		ENSANGP00000019934	ENSANGG00000017445
Hsa0028478		ENSP00000256409	ENSG00000134025	Dme0015077		CG10197-PA	CG10197
Hsa0028478		ENSP00000256409	ENSG00000134025	Cbr0008692	Q61PD4		
Hsa0028475		ENSP00000276414	ENSG00000147437	Ptr0030031		ENSPTRP00000034399	ENSPTRG00000020091
Hsa0028475		ENSP00000276414	ENSG00000147437	Rno0011492		ENSRNOP00000018006	ENSRNOG00000013441
Hsa0028475		ENSP00000276414	ENSG00000147437	Mms0013281		ENSMUSP00000015956	ENSMUSG00000015812
Hsa0028475		ENSP00000276414	ENSG00000147437	Cfa0014966		ENSCAFP00000013198	ENSCAFG00000008985
Hsa0028475		ENSP00000276414	ENSG00000147437	Bta0012478		ENSBTAP00000000188	ENSBTAG00000000164
Hsa0028475		ENSP00000276414	ENSG00000147437	Mdo0019331		ENSMODP00000020860	ENSMODG00000016713
Hsa0028475		ENSP00000276414	ENSG00000147437	Gga0010611		ENSGALP00000000365	ENSGALG00000000277
Hsa0028475		ENSP00000276414	ENSG00000147437	Xtr0033859		ENSXETP00000022384	ENSXETG00000010147
Hsa0031506		ENSP00000338628	ENSG00000077713	Mmu0014215		ENSMMUP00000026693	ENSMMUG00000020282
Hsa0031506		ENSP00000338628	ENSG00000077713	Rno0030372		ENSRNOP00000017026	ENSRNOG00000012756
Hsa0031506		ENSP00000338628	ENSG00000077713	Mms0013872		ENSMUSP00000035392	ENSMUSG00000037636
Hsa0031506		ENSP00000338628	ENSG00000077713	Bta0006338		ENSBTAP00000001337	ENSBTAG00000001007
Hsa0031506		ENSP00000338628	ENSG00000077713	Mdo0024555		ENSMODP00000012755	ENSMODG00000010189
Hsa0031506		ENSP00000338628	ENSG00000077713	Gga0014434		ENSGALP00000014116	ENSGALG00000008682
Hsa0031506		ENSP00000338628	ENSG00000077713	Dre0005192		ENSDARP00000032399	ENSDARG00000023055
Hsa0031506		ENSP00000338628	ENSG00000077713	Xtr0019729		ENSXETP00000009436	ENSXETG00000004334
Hsa0031506		ENSP00000338628	ENSG00000077713	Kla0002500	Q6CQR3		
Hsa0028477		ENSP00000328228	ENSG00000184661	Mmu0025031		ENSMMUP00000013868	ENSMMUG00000010582
Hsa0028477		ENSP00000328228	ENSG00000184661	Bta0012475		ENSBTAP00000003573	ENSBTAG00000002756
Hsa0028477		ENSP00000328228	ENSG00000184661	Rno0011488		ENSRNOP00000038312	ENSRNOG00000025302
Hsa0028477		ENSP00000328228	ENSG00000184661	Mms0013277		ENSMUSP00000059303	ENSMUSG00000048922
Hsa0028477		ENSP00000328228	ENSG00000184661	Mdo0019328		ENSMODP00000020852	ENSMODG00000016706
Hsa0028477		ENSP00000328228	ENSG00000184661	Gga0010609		ENSGALP00000000354	ENSGALG00000000272
Hsa0028477		ENSP00000328228	ENSG00000184661	Xtr0033865		ENSXETP00000022396	ENSXETG00000010151
Hsa0028476		ENSP00000221200	ENSG00000104756	Bta0012476		ENSBTAP00000036382	ENSBTAG00000012382
Hsa0028476		ENSP00000221200	ENSG00000104756	Mdo0019329		ENSMODP00000020858	ENSMODG00000016711
Hsa0028476		ENSP00000221200	ENSG00000104756	Gga0010610		ENSGALP00000000361	ENSGALG00000000275
Hsa0028476		ENSP00000221200	ENSG00000104756	Xtr0033860		ENSXETP00000022389	ENSXETG00000010148
Hsa0028476		ENSP00000221200	ENSG00000104756	Fru0001635		NEWSINFRUP00000170106	NEWSINFRUG00000121683
Hsa0028476		ENSP00000221200	ENSG00000104756	Dre0026914		ENSDARP00000027995	ENSDARG00000010603
Hsa0028476		ENSP00000221200	ENSG00000104756	Cin0003567		ENSCINP00000014816	ENSCING00000007222
Hsa0028476		ENSP00000221200	ENSG00000104756	Ame0018830		ENSAPMP00000029404	ENSAPMG00000011106
Hsa0028476		ENSP00000221200	ENSG00000104756	Dme0006196		CG14647-PA	CG14647
Hsa0028476		ENSP00000221200	ENSG00000104756	Aga0014915		ENSANGP00000019366	ENSANGG00000016877
Hsa0028476		ENSP00000221200	ENSG00000104756	Ddi0002836	Q54EU5		
Hsa0028471		ENSP00000221166	ENSG00000104722	Mmu0001387		ENSMMUP00000000856	ENSMMUG00000000639
Hsa0028471		ENSP00000221166	ENSG00000104722	Mms0013288		ENSMUSP00000022638	ENSMUSG00000022054
Hsa0028471		ENSP00000221166	ENSG00000104722	Rno0011499		ENSRNOP00000018637	ENSRNOG00000013916
Hsa0028471		ENSP00000221166	ENSG00000104722	Bta0012415		ENSBTAP00000019668	ENSBTAG00000014787
Hsa0028471		ENSP00000221166	ENSG00000104722	Mdo0019337		ENSMODP00000020899	ENSMODG00000016740
Hsa0028471		ENSP00000221166	ENSG00000104722	Gga0010615		ENSGALP00000000422	ENSGALG00000000317
Hsa0026940		ENSP00000297161	ENSG00000164619	Ptr0028341		ENSPTRP00000032587	ENSPTRG00000019072
Hsa0026940		ENSP00000297161	ENSG00000164619	Mmu0026060		ENSMMUP00000022665	ENSMMUG00000017232
Hsa0026940		ENSP00000297161	ENSG00000164619	Cfa0005600		ENSCAFP00000004726	ENSCAFG00000003167
Hsa0026940		ENSP00000297161	ENSG00000164619	Bta0015806		ENSBTAP00000014426	ENSBTAG00000010866
Hsa0026940		ENSP00000297161	ENSG00000164619	Mms0019298		ENSMUSP00000071872	ENSMUSG00000031963
Hsa0026940		ENSP00000297161	ENSG00000164619	Rno0027846		ENSRNOP00000038791	ENSRNOG00000015357
Hsa0026940		ENSP00000297161	ENSG00000164619	Mdo0004041		ENSMODP00000000037	ENSMODG00000000032
Hsa0026940		ENSP00000297161	ENSG00000164619	Gga0008473		ENSGALP00000019867	ENSGALG00000012184
Hsa0026940		ENSP00000297161	ENSG00000164619	Xtr0018942		ENSXETP00000045680	ENSXETG00000021129
Hsa0026940		ENSP00000297161	ENSG00000164619	Dre0028588		ENSDARP00000059929	ENSDARG00000040893
Hsa0026940		ENSP00000297161	ENSG00000164619	Tni0002912		GSTENP00024328001	GSTENG00024328001
Hsa0026940		ENSP00000297161	ENSG00000164619	Cin0019934		ENSCINP00000000457	ENSCING00000000255
Hsa0028472		ENSP00000311331	ENSG00000104725	Ptr0030028		ENSPTRP00000034396	ENSPTRG00000020088
Hsa0028472		ENSP00000311331	ENSG00000104725	Mmu0000201		ENSMMUP00000004461	ENSMMUG00000003348
Hsa0028472		ENSP00000311331	ENSG00000104725	Rno0011498		ENSRNOP00000018599	ENSRNOG00000013658
Hsa0028472		ENSP00000311331	ENSG00000104725	Mms0013287		ENSMUSP00000022639	ENSMUSG00000022055
Hsa0028472		ENSP00000311331	ENSG00000104725	Cfa0014970		ENSCAFP00000013255	ENSCAFG00000009014
Hsa0028472		ENSP00000311331	ENSG00000104725	Bta0012414		ENSBTAP00000029264	ENSBTAG00000021949
Hsa0028472		ENSP00000311331	ENSG00000104725	Mdo0019336		ENSMODP00000020890	ENSMODG00000016731
Hsa0028472		ENSP00000311331	ENSG00000104725	Gga0010614		ENSGALP00000000419	ENSGALG00000000314
Hsa0028472		ENSP00000311331	ENSG00000104725	Xtr0033855		ENSXETP00000022374	ENSXETG00000010142
Hsa0028472		ENSP00000311331	ENSG00000104725	Dre0005457		ENSDARP00000017029	ENSDARG00000012426
Hsa0028472		ENSP00000311331	ENSG00000104725	Dre0014973		ENSDARP00000044953	ENSDARG00000021485
Hsa0028472		ENSP00000311331	ENSG00000104725	Fru0001628		NEWSINFRUP00000128452	NEWSINFRUG00000121670
Hsa0028472		ENSP00000311331	ENSG00000104725	Tni0021555		GSTENP00021654001	GSTENG00021654001
Hsa0028472		ENSP00000311331	ENSG00000104725	Cin0003478		ENSCINP00000014075	ENSCING00000006851
Hsa0031331		ENSP00000218516	ENSG00000102393	Mmu0027486		ENSMMUP00000025719	ENSMMUG00000019577
Hsa0031331		ENSP00000218516	ENSG00000102393	Mms0014686		ENSMUSP00000033621	ENSMUSG00000031266
Hsa0031331		ENSP00000218516	ENSG00000102393	Rno0031615		ENSRNOP00000015494	ENSRNOG00000011513
Hsa0031331		ENSP00000218516	ENSG00000102393	Cfa0029779		ENSCAFP00000026103	ENSCAFG00000017692
Hsa0031331		ENSP00000218516	ENSG00000102393	Bta0006534		ENSBTAP00000025636	ENSBTAG00000019256
Hsa0031331		ENSP00000218516	ENSG00000102393	Xtr0032131		ENSXETP00000039357	ENSXETG00000018146
Hsa0031331		ENSP00000218516	ENSG00000102393	Mdo0024233		ENSMODP00000014502	ENSMODG00000011590
Hsa0031331		ENSP00000218516	ENSG00000102393	Gga0014058		ENSGALP00000007923	ENSGALG00000004948
Hsa0031331		ENSP00000218516	ENSG00000102393	Tni0016040		GSTENP00029285001	GSTENG00029285001
Hsa0031331		ENSP00000218516	ENSG00000102393	Dre0005387		ENSDARP00000052498	ENSDARG00000036155
Hsa0031331		ENSP00000218516	ENSG00000102393	Fru0001150		NEWSINFRUP00000156777	NEWSINFRUG00000147523
Hsa0031331		ENSP00000218516	ENSG00000102393	Aga0001286		ENSANGP00000017383	ENSANGG00000014894
Hsa0031331		ENSP00000218516	ENSG00000102393	Ame0020529		ENSAPMP00000019352	ENSAPMG00000010805
Hsa0031331		ENSP00000218516	ENSG00000102393	Dme0001486		CG5731-PA	CG5731
Hsa0031331		ENSP00000218516	ENSG00000102393	Cel0016970		R07B7.11	R07B7.11
Hsa0031331		ENSP00000218516	ENSG00000102393	Aga0011711		ENSANGP00000020847	ENSANGG00000018358
Hsa0031331		ENSP00000218516	ENSG00000102393	Dme0015327		CG7997-PA	CG7997
Hsa0031331		ENSP00000218516	ENSG00000102393	Cbr0000811	Q60LZ0		
Hsa0031331		ENSP00000218516	ENSG00000102393	Ddi0002720	Q54EG4		
Hsa0031331		ENSP00000218516	ENSG00000102393	Cre0012607			
Hsa0031331		ENSP00000218516	ENSG00000102393	Gze0000442	Q4HV39		
Hsa0031331		ENSP00000218516	ENSG00000102393	Dha0004002	Q6BJW5		
Hsa0031331		ENSP00000218516	ENSG00000102393	Spb0000031	Q9URZ0		
Hsa0009527		ENSP00000340568	ENSG00000187581	Rno0025287		ENSRNOP00000047295	ENSRNOG00000031106
Hsa0028919		ENSP00000322373	ENSG00000175895	Ptr0030507		ENSPTRP00000034949	ENSPTRG00000020436
Hsa0028919		ENSP00000322373	ENSG00000175895	Mmu0004377		ENSMMUP00000018628	ENSMMUG00000014183
Hsa0028919		ENSP00000322373	ENSG00000175895	Bta0007822		ENSBTAP00000026087	ENSBTAG00000019581
Hsa0028919		ENSP00000322373	ENSG00000175895	Cfa0017539		ENSCAFP00000013871	ENSCAFG00000009420
Hsa0028919		ENSP00000322373	ENSG00000175895	Mms0028745		ENSMUSP00000054745	ENSMUSG00000049969
Hsa0028919		ENSP00000322373	ENSG00000175895	Gga0009496		ENSGALP00000025718	ENSGALG00000015988
Hsa0028919		ENSP00000322373	ENSG00000175895	Rno0022535		ENSRNOP00000032124	ENSRNOG00000026662
Hsa0028919		ENSP00000322373	ENSG00000175895	Xtr0000611		ENSXETP00000014609	ENSXETG00000006669
Hsa0028919		ENSP00000322373	ENSG00000175895	Dre0022880		ENSDARP00000038743	ENSDARG00000021141
Hsa0028919		ENSP00000322373	ENSG00000175895	Fru0016189		NEWSINFRUP00000161271	NEWSINFRUG00000151638
Hsa0009490		ENSP00000298868	ENSG00000165929	Ptr0010180		ENSPTRP00000042001	ENSPTRG00000006641
Hsa0009490		ENSP00000298868	ENSG00000165929	Mmu0023411		ENSMMUP00000015409	ENSMMUG00000011745
Hsa0009490		ENSP00000298868	ENSG00000165929	Mms0025953		ENSMUSP00000021604	ENSMUSG00000021187
Hsa0009490		ENSP00000298868	ENSG00000165929	Cfa0026324		ENSCAFP00000015937	ENSCAFG00000010832
Hsa0009490		ENSP00000298868	ENSG00000165929	Rno0025267		ENSRNOP00000006371	ENSRNOG00000004754
Hsa0009490		ENSP00000298868	ENSG00000165929	Bta0027389		ENSBTAP00000004377	ENSBTAG00000003375
Hsa0009490		ENSP00000298868	ENSG00000165929	Mdo0006519		ENSMODP00000002362	ENSMODG00000001937
Hsa0009490		ENSP00000298868	ENSG00000165929	Gga0016557		ENSGALP00000017454	ENSGALG00000010738
Hsa0009490		ENSP00000298868	ENSG00000165929	Xtr0003440		ENSXETP00000034491	ENSXETG00000015819
Hsa0009490		ENSP00000298868	ENSG00000165929	Dre0011125		ENSDARP00000021689	ENSDARG00000005680
Hsa0009490		ENSP00000298868	ENSG00000165929	Fru0020437		NEWSINFRUP00000181200	NEWSINFRUG00000159049
Hsa0009490		ENSP00000298868	ENSG00000165929	Aga0014857		ENSANGP00000020723	ENSANGG00000018234
Hsa0008250		ENSP00000239886	ENSG00000120693	Bta0022322		ENSBTAP00000032620	ENSBTAG00000007589
Hsa0008250		ENSP00000239886	ENSG00000120693	Mmu0027024		ENSMMUP00000012972	ENSMMUG00000009914
Hsa0008250		ENSP00000239886	ENSG00000120693	Mms0021104		ENSMUSP00000029371	ENSMUSG00000027796
Hsa0008250		ENSP00000239886	ENSG00000120693	Cfa0014694		ENSCAFP00000009257	ENSCAFG00000006162
Hsa0008250		ENSP00000239886	ENSG00000120693	Ptr0008896		ENSPTRP00000009855	ENSPTRG00000005788
Hsa0008250		ENSP00000239886	ENSG00000120693	Rno0015919		ENSRNOP00000000102	ENSRNOG00000000091
Hsa0008250		ENSP00000239886	ENSG00000120693	Mdo0010193		ENSMODP00000012544	ENSMODG00000010017
Hsa0008250		ENSP00000239886	ENSG00000120693	Gga0002564		ENSGALP00000029475	ENSGALG00000017050
Hsa0008250		ENSP00000239886	ENSG00000120693	Xtr0032521		ENSXETP00000003839	ENSXETG00000001820
Hsa0008250		ENSP00000239886	ENSG00000120693	Dre0007002		ENSDARP00000031108	ENSDARG00000021938
Hsa0008250		ENSP00000239886	ENSG00000120693	Tni0005726		GSTENP00002259001	GSTENG00002259001
Hsa0008250		ENSP00000239886	ENSG00000120693	Fru0012992		NEWSINFRUP00000182566	NEWSINFRUG00000162185
Hsa0008250		ENSP00000239886	ENSG00000120693	Tni0012582		GSTENP00018869001	GSTENG00018869001
Hsa0008250		ENSP00000239886	ENSG00000120693	Cin0003442		ENSCINP00000012287	ENSCING00000005942
Hsa0008250		ENSP00000239886	ENSG00000120693	Aga0010478		ENSANGP00000005009	ENSANGG00000003874
Hsa0008250		ENSP00000239886	ENSG00000120693	Ame0011341		ENSAPMP00000015121	ENSAPMG00000008642
Hsa0008250		ENSP00000239886	ENSG00000120693	Dme0000461		CG12399-PA	CG12399
Hsa0008250		ENSP00000239886	ENSG00000120693	Cel0009219		ZK370.2	ZK370.2
Hsa0008250		ENSP00000239886	ENSG00000120693	Cel0008724		R13F6.9	R13F6.9
Hsa0008250		ENSP00000239886	ENSG00000120693	Cbr0008987	Q61QQ6		
Hsa0008250		ENSP00000239886	ENSG00000120693	Cbr0004189	Q612W1		
Hsa0020321		ENSP00000216085	ENSG00000100263	Ptr0022455		ENSPTRP00000024470	ENSPTRG00000014216
Hsa0020321		ENSP00000216085	ENSG00000100263	Mmu0030114		ENSMMUP00000028152	ENSMMUG00000021373
Hsa0020321		ENSP00000216085	ENSG00000100263	Bta0004965		ENSBTAP00000023599	ENSBTAG00000017750
Hsa0020321		ENSP00000216085	ENSG00000100263	Cfa0015704		ENSCAFP00000017834	ENSCAFG00000012114
Hsa0020321		ENSP00000216085	ENSG00000100263	Rno0010595		ENSRNOP00000032424	ENSRNOG00000027032
Hsa0020321		ENSP00000216085	ENSG00000100263	Mms0026371		ENSMUSP00000044703	ENSMUSG00000034175
Hsa0020321		ENSP00000216085	ENSG00000100263	Mdo0021585		ENSMODP00000010721	ENSMODG00000008618
Hsa0000128		ENSP00000351423	ENSG00000187648	Ptr0000118		ENSPTRP00000041598	ENSPTRG00000000065
Hsa0027443		ENSP00000354993	ENSG00000198872	Ptr0028803		ENSPTRP00000045828	ENSPTRG00000023648
Hsa0027443		ENSP00000354993	ENSG00000198872	Xtr0052140		ENSXETP00000038026	ENSXETG00000017511
Hsa0027443		ENSP00000354993	ENSG00000198872	Xtr0015315		ENSXETP00000011120	ENSXETG00000005103
Hsa0027443		ENSP00000354993	ENSG00000198872	Xtr0001649		ENSXETP00000015461	ENSXETG00000007106
Hsa0027443		ENSP00000354993	ENSG00000198872	Xtr0026635		ENSXETP00000036996	ENSXETG00000016984
Hsa0027443		ENSP00000354993	ENSG00000198872	Xtr0009093		ENSXETP00000039162	ENSXETG00000018060
Hsa0027443		ENSP00000354993	ENSG00000198872	Xtr0006433		ENSXETP00000034449	ENSXETG00000015803
Hsa0027443		ENSP00000354993	ENSG00000198872	Xtr0023118		ENSXETP00000025632	ENSXETG00000011716
Hsa0027443		ENSP00000354993	ENSG00000198872	Xtr0029647		ENSXETP00000047608	ENSXETG00000021998
Hsa0027443		ENSP00000354993	ENSG00000198872	Xtr0051993		ENSXETP00000013175	ENSXETG00000005991
Hsa0027443		ENSP00000354993	ENSG00000198872	Xtr0015664		ENSXETP00000039923	ENSXETG00000018431
Hsa0027443		ENSP00000354993	ENSG00000198872	Xtr0049952		ENSXETP00000013385	ENSXETG00000006077
Hsa0027443		ENSP00000354993	ENSG00000198872	Xtr0004692		ENSXETP00000052233	ENSXETG00000024206
Hsa0027443		ENSP00000354993	ENSG00000198872	Xtr0010338		ENSXETP00000016855	ENSXETG00000007728
Hsa0027443		ENSP00000354993	ENSG00000198872	Xtr0041286		ENSXETP00000025074	ENSXETG00000011485
Hsa0027443		ENSP00000354993	ENSG00000198872	Xtr0031914		ENSXETP00000008486	ENSXETG00000003910
Hsa0027443		ENSP00000354993	ENSG00000198872	Xtr0011058		ENSXETP00000020934	ENSXETG00000009490
Hsa0027443		ENSP00000354993	ENSG00000198872	Xtr0005730		ENSXETP00000002559	ENSXETG00000001180
Hsa0027443		ENSP00000354993	ENSG00000198872	Xtr0030334		ENSXETP00000008997	ENSXETG00000004156
Hsa0027443		ENSP00000354993	ENSG00000198872	Xtr0000474		ENSXETP00000049501	ENSXETG00000022891
Hsa0027443		ENSP00000354993	ENSG00000198872	Xtr0013960		ENSXETP00000049830	ENSXETG00000023053
Hsa0027443		ENSP00000354993	ENSG00000198872	Xtr0048045		ENSXETP00000051187	ENSXETG00000023729
Hsa0027443		ENSP00000354993	ENSG00000198872	Xtr0049331		ENSXETP00000017978	ENSXETG00000008200
Hsa0027443		ENSP00000354993	ENSG00000198872	Xtr0005514		ENSXETP00000029425	ENSXETG00000013429
Hsa0027443		ENSP00000354993	ENSG00000198872	Xtr0031925		ENSXETP00000008512	ENSXETG00000003922
Hsa0027443		ENSP00000354993	ENSG00000198872	Xtr0012392		ENSXETP00000026939	ENSXETG00000012319
Hsa0027443		ENSP00000354993	ENSG00000198872	Xtr0038908		ENSXETP00000027594	ENSXETG00000012609
Hsa0027443		ENSP00000354993	ENSG00000198872	Xtr0051623		ENSXETP00000022996	ENSXETG00000010479
Hsa0027443		ENSP00000354993	ENSG00000198872	Dre0009861		ENSDARP00000054295	ENSDARG00000037322
Hsa0027443		ENSP00000354993	ENSG00000198872	Dre0026366		ENSDARP00000058616	ENSDARG00000040077
Hsa0027443		ENSP00000354993	ENSG00000198872	Dre0014469		ENSDARP00000065162	ENSDARG00000044377
Hsa0027443		ENSP00000354993	ENSG00000198872	Dre0007840		ENSDARP00000054015	ENSDARG00000037151
Hsa0027443		ENSP00000354993	ENSG00000198872	Dre0024518		ENSDARP00000055876	ENSDARG00000038310
Hsa0027442		ENSP00000265735	ENSG00000127990	Ptr0028802		ENSPTRP00000033210	ENSPTRG00000019411
Hsa0027442		ENSP00000265735	ENSG00000127990	Mmu0011402		ENSMMUP00000021530	ENSMMUG00000016394
Hsa0027442		ENSP00000265735	ENSG00000127990	Cfa0005370		ENSCAFP00000003088	ENSCAFG00000002104
Hsa0027442		ENSP00000265735	ENSG00000127990	Bta0015567		ENSBTAP00000028355	ENSBTAG00000021282
Hsa0027442		ENSP00000265735	ENSG00000127990	Mms0000918		ENSMUSP00000004750	ENSMUSG00000004631
Hsa0027442		ENSP00000265735	ENSG00000127990	Xtr0035076		ENSXETP00000043807	ENSXETG00000020306
Hsa0027442		ENSP00000265735	ENSG00000127990	Gga0008077		ENSGALP00000015725	ENSGALG00000009670
Hsa0027442		ENSP00000265735	ENSG00000127990	Mdo0025941		ENSMODP00000020879	ENSMODG00000016722
Hsa0027442		ENSP00000265735	ENSG00000127990	Dre0017742		ENSDARP00000026836	ENSDARG00000012138
Hsa0027442		ENSP00000265735	ENSG00000127990	Fru0005042		NEWSINFRUP00000144067	NEWSINFRUG00000135914
Hsa0027442		ENSP00000265735	ENSG00000127990	Cbr0007185	Q61H50		
Hsa0027442		ENSP00000265735	ENSG00000127990	Aga0003105		ENSANGP00000020731	ENSANGG00000018242
Hsa0027442		ENSP00000265735	ENSG00000127990	Dme0001208		CG7851-PA	CG7851
Hsa0027445		ENSP00000248561	ENSG00000127917	Ptr0028805		ENSPTRP00000033215	ENSPTRG00000019415
Hsa0027445		ENSP00000248561	ENSG00000127917	Tni0014533		GSTENP00022301001	GSTENG00022301001
Hsa0027445		ENSP00000248561	ENSG00000127917	Fru0011178		NEWSINFRUP00000180738	NEWSINFRUG00000164134
Hsa0027445		ENSP00000248561	ENSG00000127917	Cin0007764		ENSCINP00000009270	ENSCING00000004480
Hsa0027445		ENSP00000248561	ENSG00000127917	Cin0007762		ENSCINP00000009265	ENSCING00000004477
Hsa0027444		ENSP00000341960	ENSG00000189005	Ptr0028804		ENSPTRP00000033213	ENSPTRG00000019413
Hsa0027444		ENSP00000341960	ENSG00000189005	Cin0007006		ENSCINP00000010714	ENSCING00000005199
Hsa0027444		ENSP00000341960	ENSG00000189005	Cel0008031		F56F3.5.2	F56F3.5
Hsa0027444		ENSP00000341960	ENSG00000189005	Cbr0003491	Q60YW6		
Hsa0027444		ENSP00000341960	ENSG00000189005	Dme0010308		CG2168-PA	CG2168
Hsa0027444		ENSP00000341960	ENSG00000189005	Aga0005917		ENSANGP00000010983	ENSANGG00000008494
Hsa0027444		ENSP00000341960	ENSG00000189005	Ame0017497		ENSAPMP00000010130	ENSAPMG00000005870
Hsa0027444		ENSP00000341960	ENSG00000189005	Cgl0000788	Q6FK63		
Hsa0027444		ENSP00000341960	ENSG00000189005	Cal0002500			
Hsa0027444		ENSP00000341960	ENSG00000189005	Ncr0001408			
Hsa0027444		ENSP00000341960	ENSG00000189005	Sce0004635		YML063W	YML063W
Hsa0027444		ENSP00000341960	ENSG00000189005	Gze0003669	Q4I5M8		
Hsa0027444		ENSP00000341960	ENSG00000189005	Pfa0001447	O97313		
Hsa0027444		ENSP00000341960	ENSG00000189005	Kla0004097	Q6CWD0		
Hsa0027444		ENSP00000341960	ENSG00000189005	Dha0004692	Q6BLZ2		
Hsa0027444		ENSP00000341960	ENSG00000189005	Pyo0005565	Q7RM92		
Hsa0027444		ENSP00000341960	ENSG00000189005	Cne0004846	Q55YD0		
Hsa0027444		ENSP00000341960	ENSG00000189005	Cre0019005			
Hsa0027444		ENSP00000341960	ENSG00000189005	Ath0002941	Q42262		
Hsa0027444		ENSP00000341960	ENSG00000189005	Spb0001511	Q09781		
Hsa0027444		ENSP00000341960	ENSG00000189005	Sce0004533		YLR441C	YLR441C
Hsa0027444		ENSP00000341960	ENSG00000189005	Dha0005599	Q6BSE4		
Hsa0027444		ENSP00000341960	ENSG00000189005	Spb0001512	O94438		
Hsa0027444		ENSP00000341960	ENSG00000189005	Yli0001295	Q6C2R9		
Hsa0027444		ENSP00000341960	ENSG00000189005	Ago0002256	Q756Y3		
Hsa0027444		ENSP00000341960	ENSG00000189005	Ath0014038	Q9CAV0		
Hsa0027444		ENSP00000341960	ENSG00000189005	Ddi0007704	Q54ZW5		
Hsa0029539		ENSP00000340100	ENSG00000187791	Ptr0005089		ENSPTRP00000035738	ENSPTRG00000020894
Hsa0029539		ENSP00000340100	ENSG00000187791	Mmu0006552		ENSMMUP00000019580	ENSMMUG00000014924
Hsa0029539		ENSP00000340100	ENSG00000187791	Bta0012308		ENSBTAP00000036503	ENSBTAG00000017338
Hsa0029539		ENSP00000340100	ENSG00000187791	Mms0028983		ENSMUSP00000060318	ENSMUSG00000050141
Hsa0029539		ENSP00000340100	ENSG00000187791	Rno0022757		ENSRNOP00000038393	ENSRNOG00000022751
Hsa0027446		ENSP00000349522	ENSG00000158528	Ptr0028806		ENSPTRP00000042311	ENSPTRG00000019416
Hsa0027446		ENSP00000349522	ENSG00000158528	Mmu0017848		ENSMMUP00000010496	ENSMMUG00000008008
Hsa0027446		ENSP00000349522	ENSG00000158528	Mms0000922		ENSMUSP00000046906	ENSMUSG00000032827
Hsa0027446		ENSP00000349522	ENSG00000158528	Rno0020600		ENSRNOP00000011756	ENSRNOG00000008869
Hsa0027446		ENSP00000349522	ENSG00000158528	Bta0015570		ENSBTAP00000020773	ENSBTAG00000015629
Hsa0027446		ENSP00000349522	ENSG00000158528	Gga0008078		ENSGALP00000015748	ENSGALG00000009686
Hsa0027446		ENSP00000349522	ENSG00000158528	Xtr0035074		ENSXETP00000043799	ENSXETG00000020300
Hsa0027446		ENSP00000349522	ENSG00000158528	Dme0003318		CG16757-PA	CG16757
Hsa0027446		ENSP00000349522	ENSG00000158528	Cin0011556		ENSCINP00000004703	ENSCING00000002305
Hsa0027446		ENSP00000349522	ENSG00000158528	Cel0000747		C43E11.6a	C43E11.6
Hsa0027446		ENSP00000349522	ENSG00000158528	Cbr0006518	Q61EE8		
Hsa0005665		ENSP00000279247	ENSG00000014216	Mmu0016457		ENSMMUP00000017716	ENSMMUG00000013475
Hsa0005665		ENSP00000279247	ENSG00000014216	Ptr0033674		ENSPTRP00000006670	ENSPTRG00000003869
Hsa0005665		ENSP00000279247	ENSG00000014216	Cfa0009156		ENSCAFP00000020429	ENSCAFG00000013830
Hsa0005665		ENSP00000279247	ENSG00000014216	Bta0003999		ENSBTAP00000011678	ENSBTAG00000010230
Hsa0005665		ENSP00000279247	ENSG00000014216	Mdo0022664		ENSMODP00000012583	ENSMODG00000010045
Hsa0005665		ENSP00000279247	ENSG00000014216	Rno0003507		ENSRNOP00000028431	ENSRNOG00000020935
Hsa0005665		ENSP00000279247	ENSG00000014216	Mms0022543		ENSMUSP00000085706	ENSMUSG00000024942
Hsa0005665		ENSP00000279247	ENSG00000014216	Xtr0019350		ENSXETP00000050349	ENSXETG00000023299
Hsa0005665		ENSP00000279247	ENSG00000014216	Dre0012530		ENSDARP00000013018	ENSDARG00000045199
Hsa0005665		ENSP00000279247	ENSG00000014216	Tni0001550		GSTENP00014283001	GSTENG00014283001
Hsa0005665		ENSP00000279247	ENSG00000014216	Dre0015260		ENSDARP00000014493	ENSDARG00000018502
Hsa0005665		ENSP00000279247	ENSG00000014216	Fru0016889		NEWSINFRUP00000157248	NEWSINFRUG00000147950
Hsa0010121		ENSP00000249700	ENSG00000128872	Mmu0003521		ENSMMUP00000022948	ENSMMUG00000017432
Hsa0010121		ENSP00000249700	ENSG00000128872	Ptr0010906		ENSPTRP00000012097	ENSPTRG00000007079
Hsa0010121		ENSP00000249700	ENSG00000128872	Rno0028628		ENSRNOP00000014124	ENSRNOG00000010447
Hsa0010121		ENSP00000249700	ENSG00000128872	Mms0020104		ENSMUSP00000069956	ENSMUSG00000032186
Hsa0010121		ENSP00000249700	ENSG00000128872	Bta0031335		ENSBTAP00000031200	ENSBTAG00000014011
Hsa0010121		ENSP00000249700	ENSG00000128872	Cfa0018603		ENSCAFP00000022920	ENSCAFG00000015528
Hsa0010121		ENSP00000249700	ENSG00000128872	Mdo0008217		ENSMODP00000002442	ENSMODG00000002002
Hsa0010121		ENSP00000249700	ENSG00000128872	Gga0003251		ENSGALP00000007540	ENSGALG00000004740
Hsa0010121		ENSP00000249700	ENSG00000128872	Xtr0003751		ENSXETP00000044853	ENSXETG00000020749
Hsa0010121		ENSP00000249700	ENSG00000128872	Dre0026642		ENSDARP00000018319	ENSDARG00000002571
Hsa0010121		ENSP00000249700	ENSG00000128872	Fru0000188		NEWSINFRUP00000165312	NEWSINFRUG00000155346
Hsa0010121		ENSP00000249700	ENSG00000128872	Tni0019519		GSTENP00018054001	GSTENG00018054001
Hsa0010121		ENSP00000249700	ENSG00000128872	Cin0019021		ENSCINP00000000066	ENSCING00000000042
Hsa0010121		ENSP00000249700	ENSG00000128872	Dme0010122		CG1539-PE	CG1539
Hsa0010121		ENSP00000249700	ENSG00000128872	Ame0016871		ENSAPMP00000000445	ENSAPMG00000000273
Hsa0010121		ENSP00000249700	ENSG00000128872	Aga0015486		ENSANGP00000018695	ENSANGG00000016206
Hsa0010121		ENSP00000249700	ENSG00000128872	Cel0001189		C06A5.7b	C06A5.7
Hsa0010121		ENSP00000249700	ENSG00000128872	Cbr0010616	Q61XM5		
Hsa0030071		ENSP00000265132	ENSG00000106927	Ptr0005531		ENSPTRP00000036355	ENSPTRG00000021284
Hsa0030071		ENSP00000265132	ENSG00000106927	Mmu0030510		ENSMMUP00000011225	ENSMMUG00000008559
Hsa0030071		ENSP00000265132	ENSG00000106927	Rno0023030		ENSRNOP00000009248	ENSRNOG00000006889
Hsa0030071		ENSP00000265132	ENSG00000106927	Mms0029252		ENSMUSP00000030041	ENSMUSG00000028356
Hsa0030071		ENSP00000265132	ENSG00000106927	Bta0012762		ENSBTAP00000020817	ENSBTAG00000015676
Hsa0030071		ENSP00000265132	ENSG00000106927	Cfa0003587		ENSCAFP00000004896	ENSCAFG00000003303
Hsa0030071		ENSP00000265132	ENSG00000106927	Dre0006390		ENSDARP00000011426	ENSDARG00000004296
Hsa0030071		ENSP00000265132	ENSG00000106927	Mdo0018326		ENSMODP00000004946	ENSMODG00000004020
Hsa0030071		ENSP00000265132	ENSG00000106927	Gga0006838		ENSGALP00000014581	ENSGALG00000008973
Hsa0030071		ENSP00000265132	ENSG00000106927	Fru0017862		NEWSINFRUP00000151749	NEWSINFRUG00000142931
Hsa0030071		ENSP00000265132	ENSG00000106927	Tni0015696		GSTENP00033122001	GSTENG00033122001
Hsa0030071		ENSP00000265132	ENSG00000106927	Cel0018805		Y43F8B.3	Y43F8B.3
Hsa0031178		ENSP00000276101	ENSG00000147160	Ptr0036044		ENSPTRP00000037787	ENSPTRG00000021989
Hsa0031178		ENSP00000276101	ENSG00000147160	Mmu0027291		ENSMMUP00000023353	ENSMMUG00000017755
Hsa0031178		ENSP00000276101	ENSG00000147160	Mms0014448		ENSMUSP00000033567	ENSMUSG00000031220
Hsa0031178		ENSP00000276101	ENSG00000147160	Bta0006585		ENSBTAP00000016283	ENSBTAG00000012281
Hsa0031178		ENSP00000276101	ENSG00000147160	Rno0031287		ENSRNOP00000040318	ENSRNOG00000003030
Hsa0031178		ENSP00000276101	ENSG00000147160	Cfa0029617		ENSCAFP00000024629	ENSCAFG00000016752
Hsa0031178		ENSP00000276101	ENSG00000147160	Mdo0025175		ENSMODP00000005771	ENSMODG00000004686
Hsa0031178		ENSP00000276101	ENSG00000147160	Dme0013839		CG1941-PA	CG1941
Hsa0031178		ENSP00000276101	ENSG00000147160	Cel0016251		K07B1.4a	K07B1.4
Hsa0031178		ENSP00000276101	ENSG00000147160	Dme0013840		CG1942-PA	CG1942
Hsa0031178		ENSP00000276101	ENSG00000147160	Ame0023606		ENSAPMP00000023890	ENSAPMG00000014318
Hsa0031178		ENSP00000276101	ENSG00000147160	Cbr0001258	Q60P03		
Hsa0031178		ENSP00000276101	ENSG00000147160	Cel0015440		W01A11.2	W01A11.2
Hsa0031178		ENSP00000276101	ENSG00000147160	Cel0018468		F59A1.10	F59A1.10
Hsa0031178		ENSP00000276101	ENSG00000147160	Cel0007747		Y53G8B.2	Y53G8B.2
Hsa0031178		ENSP00000276101	ENSG00000147160	Cbr0003051	Q60WX4		
Hsa0031178		ENSP00000276101	ENSG00000147160	Aga0001390		ENSANGP00000024789	ENSANGG00000008315
Hsa0031178		ENSP00000276101	ENSG00000147160	Dme0013841		CG1946-PA	CG1946
Hsa0031178		ENSP00000276101	ENSG00000147160	Cbr0002852	Q60W61		
Hsa0031178		ENSP00000276101	ENSG00000147160	Cbr0009697	Q61TM9		
Hsa0031178		ENSP00000276101	ENSG00000147160	Gze0008950	Q4IN59		
Hsa0031178		ENSP00000276101	ENSG00000147160	Yli0001609	Q6C3R2		
Hsa0031178		ENSP00000276101	ENSG00000147160	Ncr0002581			
Hsa0031178		ENSP00000276101	ENSG00000147160	Cre0000703			
Hsa0031178		ENSP00000276101	ENSG00000147160	Ago0003526	Q75BY0		
Hsa0031178		ENSP00000276101	ENSG00000147160	Cne0002464	Q55QC2		
Hsa0031178		ENSP00000276101	ENSG00000147160	Ddi0003155	Q54GC1		
Hsa0031178		ENSP00000276101	ENSG00000147160	Sce0005935		YOR245C	YOR245C
Hsa0031178		ENSP00000276101	ENSG00000147160	Spb0000392	O74850		
Hsa0031178		ENSP00000276101	ENSG00000147160	Cal0007061			
Hsa0031178		ENSP00000276101	ENSG00000147160	Cgl0002054	Q6FPI0		
Hsa0031178		ENSP00000276101	ENSG00000147160	Kla0000977	Q6CKF1		
Hsa0031178		ENSP00000276101	ENSG00000147160	Lma0004172	Q4Q9S8		
Hsa0031178		ENSP00000276101	ENSG00000147160	Ath0023922	Q9SCZ7		
Hsa0031179		ENSP00000339389	ENSG00000189401	Bta0006584		ENSBTAP00000010313	ENSBTAG00000007839
Hsa0031179		ENSP00000339389	ENSG00000189401	Mms0014449		ENSMUSP00000059861	ENSMUSG00000051582
Hsa0031179		ENSP00000339389	ENSG00000189401	Rno0031303		ENSRNOP00000037319	ENSRNOG00000026267
Hsa0031179		ENSP00000339389	ENSG00000189401	Cfa0029618		ENSCAFP00000024633	ENSCAFG00000016754
Hsa0031179		ENSP00000339389	ENSG00000189401	Xtr0007378		ENSXETP00000031932	ENSXETG00000014596
Hsa0031179		ENSP00000339389	ENSG00000189401	Fru0017114		NEWSINFRUP00000175960	NEWSINFRUG00000149738
Hsa0031179		ENSP00000339389	ENSG00000189401	Tni0020536		GSTENP00017459001	GSTENG00017459001
Hsa0031179		ENSP00000339389	ENSG00000189401	Dre0017646		ENSDARP00000029725	ENSDARG00000022675
Hsa0031179		ENSP00000339389	ENSG00000189401	Ddi0006914	Q54WV5		
Hsa0031179		ENSP00000339389	ENSG00000189401	Cal0001245			
Hsa0031179		ENSP00000339389	ENSG00000189401	Cne0001042	Q55KH5		
Hsa0031179		ENSP00000339389	ENSG00000189401	Aga0001627		ENSANGP00000005949	ENSANGG00000004529
Hsa0031179		ENSP00000339389	ENSG00000189401	Kla0000459	Q6CIL9		
Hsa0031179		ENSP00000339389	ENSG00000189401	Spb0004603	Q9UUK3		
Hsa0031179		ENSP00000339389	ENSG00000189401	Ago0004114	Q75DS6		
Hsa0031179		ENSP00000339389	ENSG00000189401	Gze0001378	Q4HY48		
Hsa0031179		ENSP00000339389	ENSG00000189401	Cre0012572			
Hsa0031179		ENSP00000339389	ENSG00000189401	Dme0005076		CG7857-PA	CG7857
Hsa0031179		ENSP00000339389	ENSG00000189401	Ath0033915	Q3EBT1		
Hsa0031179		ENSP00000339389	ENSG00000189401	Ath0033914	Q3EBS9		
Hsa0031179		ENSP00000339389	ENSG00000189401	Ath0011471	Q8W457		
Hsa0031179		ENSP00000339389	ENSG00000189401	Ath0027901	Q9XIP2		
Hsa0031179		ENSP00000339389	ENSG00000189401	Dha0001627	Q6BPP1		
Hsa0031179		ENSP00000339389	ENSG00000189401	Yli0004145	Q6CBC7		
Hsa0031179		ENSP00000339389	ENSG00000189401	Cbr0004236	Q613D0		
Hsa0031179		ENSP00000339389	ENSG00000189401	Cgl0002120	Q6FPR8		
Hsa0031179		ENSP00000339389	ENSG00000189401	Cel0012095		F21D5.2.1	F21D5.2
Hsa0031179		ENSP00000339389	ENSG00000189401	Sce0002971		YHL013C	YHL013C
Hsa0031179		ENSP00000339389	ENSG00000189401	Cin0001146		ENSCINP00000019374	ENSCING00000009512
Hsa0031179		ENSP00000339389	ENSG00000189401	Ath0021379	Q9LYC7		
Hsa0031176		ENSP00000289824	ENSG00000158813	Ptr0036043		ENSPTRP00000037786	ENSPTRG00000021988
Hsa0031176		ENSP00000289824	ENSG00000158813	Mmu0027289		ENSMMUP00000023351	ENSMMUG00000017753
Hsa0031176		ENSP00000289824	ENSG00000158813	Rno0031296		ENSRNOP00000004505	ENSRNOG00000032208
Hsa0031176		ENSP00000289824	ENSG00000158813	Mms0014447		ENSMUSP00000071397	ENSMUSG00000059327
Hsa0031176		ENSP00000289824	ENSG00000158813	Bta0006586		ENSBTAP00000016649	ENSBTAG00000012543
Hsa0007894		ENSP00000229384	ENSG00000111780	Ptr0004490		ENSPTRP00000009390	ENSPTRG00000005534
Hsa0007894		ENSP00000229384	ENSG00000111780	Mmu0008886		ENSMMUP00000006490	ENSMMUG00000004884
Hsa0007894		ENSP00000229384	ENSG00000111780	Mms0006719		ENSMUSP00000031510	ENSMUSG00000029536
Hsa0007894		ENSP00000229384	ENSG00000111780	Rno0008651		ENSRNOP00000001536	ENSRNOG00000001161
Hsa0007894		ENSP00000229384	ENSG00000111780	Bta0004424		ENSBTAP00000002949	ENSBTAG00000012791
Hsa0007894		ENSP00000229384	ENSG00000111780	Cfa0015593		ENSCAFP00000015138	ENSCAFG00000010311
Hsa0007894		ENSP00000229384	ENSG00000111780	Mdo0024214		ENSMODP00000003837	ENSMODG00000003152
Hsa0007894		ENSP00000229384	ENSG00000111780	Fru0006217		NEWSINFRUP00000179405	NEWSINFRUG00000165228
Hsa0007894		ENSP00000229384	ENSG00000111780	Tni0021116		GSTENP00029516001	GSTENG00029516001
Hsa0007894		ENSP00000229384	ENSG00000111780	Gga0006248		ENSGALP00000011634	ENSGALG00000007195
Hsa0007894		ENSP00000229384	ENSG00000111780	Cel0009870		Y66D12A.7	Y66D12A.7
Hsa0007894		ENSP00000229384	ENSG00000111780	Cbr0005799	Q61BR0		
Hsa0007894		ENSP00000229384	ENSG00000111780	Aga0015496		ENSANGP00000025750	ENSANGG00000016139
Hsa0007894		ENSP00000229384	ENSG00000111780	Dme0002036		CG33084-PA	CG33084
Hsa0007894		ENSP00000229384	ENSG00000111780	Ame0019268		ENSAPMP00000025406	ENSAPMG00000010568
Hsa0031175		ENSP00000252338	ENSG00000130054	Mmu0024398		ENSMMUP00000008456	ENSMMUG00000006416
Hsa0031175		ENSP00000252338	ENSG00000130054	Cfa0029614		ENSCAFP00000024616	ENSCAFG00000016746
Hsa0031175		ENSP00000252338	ENSG00000130054	Bta0007925		ENSBTAP00000015022	ENSBTAG00000011310
Hsa0031175		ENSP00000252338	ENSG00000130054	Mdo0025173		ENSMODP00000005719	ENSMODG00000004643
Hsa0031175		ENSP00000252338	ENSG00000130054	Dre0029823		ENSDARP00000057473	ENSDARG00000039330
Hsa0031175		ENSP00000252338	ENSG00000130054	Dre0020089		ENSDARP00000051164	ENSDARG00000035307
Hsa0031175		ENSP00000252338	ENSG00000130054	Fru0007393		NEWSINFRUP00000162219	NEWSINFRUG00000152501
Hsa0031175		ENSP00000252338	ENSG00000130054	Tni0018216		GSTENP00019604001	GSTENG00019604001
Hsa0031172		ENSP00000355014	ENSG00000181191	Mmu0026525		ENSMMUP00000006898	ENSMMUG00000005212
Hsa0031172		ENSP00000355014	ENSG00000181191	Mms0014445		ENSMUSP00000046518	ENSMUSG00000034403
Hsa0031172		ENSP00000355014	ENSG00000181191	Bta0029279		ENSBTAP00000028000	ENSBTAG00000021026
Hsa0031172		ENSP00000355014	ENSG00000181191	Mdo0019264		ENSMODP00000001604	ENSMODG00000001327
Hsa0031172		ENSP00000355014	ENSG00000181191	Gga0003620		ENSGALP00000000343	ENSGALG00000000264
Hsa0031172		ENSP00000355014	ENSG00000181191	Xtr0013235		ENSXETP00000045993	ENSXETG00000021269
Hsa0031172		ENSP00000355014	ENSG00000181191	Dre0020441		ENSDARP00000038181	ENSDARG00000022893
Hsa0008063		ENSP00000261673	ENSG00000112787	Mmu0024232		ENSMMUP00000022406	ENSMMUG00000017026
Hsa0008063		ENSP00000261673	ENSG00000112787	Mms0006602		ENSMUSP00000054613	ENSMUSG00000043323
Hsa0008063		ENSP00000261673	ENSG00000112787	Bta0004533		ENSBTAP00000008332	ENSBTAG00000006348
Hsa0008063		ENSP00000261673	ENSG00000112787	Mdo0018729		ENSMODP00000019087	ENSMODG00000015281
Hsa0008063		ENSP00000261673	ENSG00000112787	Gga0005906		ENSGALP00000003447	ENSGALG00000002205
Hsa0008063		ENSP00000261673	ENSG00000112787	Xtr0013532		ENSXETP00000051417	ENSXETG00000023851
Hsa0008063		ENSP00000261673	ENSG00000112787	Fru0001533		NEWSINFRUP00000158750	NEWSINFRUG00000149334
Hsa0008063		ENSP00000261673	ENSG00000112787	Dre0009791		ENSDARP00000015335	ENSDARG00000020946
Hsa0031170		ENSP00000204961	ENSG00000090776	Ptr0036038		ENSPTRP00000037780	ENSPTRG00000021984
Hsa0031170		ENSP00000204961	ENSG00000090776	Cfa0029613		ENSCAFP00000024607	ENSCAFG00000016734
Hsa0031170		ENSP00000204961	ENSG00000090776	Mms0014443		ENSMUSP00000050716	ENSMUSG00000031217
Hsa0031170		ENSP00000204961	ENSG00000090776	Bta0020699		ENSBTAP00000020985	ENSBTAG00000015801
Hsa0031170		ENSP00000204961	ENSG00000090776	Rno0031277		ENSRNOP00000009635	ENSRNOG00000006877
Hsa0031170		ENSP00000204961	ENSG00000090776	Mmu0005601		ENSMMUP00000027589	ENSMMUG00000020965
Hsa0031170		ENSP00000204961	ENSG00000090776	Mdo0023766		ENSMODP00000013643	ENSMODG00000010895
Hsa0031170		ENSP00000204961	ENSG00000090776	Gga0014010		ENSGALP00000007176	ENSGALG00000004537
Hsa0031170		ENSP00000204961	ENSG00000090776	Xtr0025154		ENSXETP00000014387	ENSXETG00000006578
Hsa0031170		ENSP00000204961	ENSG00000090776	Tni0015988		GSTENP00029352001	GSTENG00029352001
Hsa0031170		ENSP00000204961	ENSG00000090776	Dre0020090		ENSDARP00000024428	ENSDARG00000007723
Hsa0031170		ENSP00000204961	ENSG00000090776	Fru0001108		NEWSINFRUP00000172870	NEWSINFRUG00000127725
Hsa0006480		ENSP00000324578	ENSG00000134954	Ptr0034557		ENSPTRP00000007631	ENSPTRG00000004466
Hsa0006480		ENSP00000324578	ENSG00000134954	Mmu0030351		ENSMMUP00000027251	ENSMMUG00000020706
Hsa0006480		ENSP00000324578	ENSG00000134954	Mms0019373		ENSMUSP00000034534	ENSMUSG00000032035
Hsa0006480		ENSP00000324578	ENSG00000134954	Bta0003791		ENSBTAP00000030236	ENSBTAG00000002341
Hsa0006480		ENSP00000324578	ENSG00000134954	Rno0027912		ENSRNOP00000011925	ENSRNOG00000008941
Hsa0006480		ENSP00000324578	ENSG00000134954	Cfa0022429		ENSCAFP00000015155	ENSCAFG00000010304
Hsa0006480		ENSP00000324578	ENSG00000134954	Mdo0010022		ENSMODP00000005826	ENSMODG00000004730
Hsa0006480		ENSP00000324578	ENSG00000134954	Gga0010970		ENSGALP00000001717	ENSGALG00000001143
Hsa0006480		ENSP00000324578	ENSG00000134954	Xtr0024159		ENSXETP00000049305	ENSXETG00000022781
Hsa0006480		ENSP00000324578	ENSG00000134954	Tni0001044		GSTENP00019558001	GSTENG00019558001
Hsa0006480		ENSP00000324578	ENSG00000134954	Fru0011253		NEWSINFRUP00000163510	NEWSINFRUG00000153673
Hsa0006480		ENSP00000324578	ENSG00000134954	Cin0005528		ENSCINP00000011848	ENSCING00000005739
Hsa0006480		ENSP00000324578	ENSG00000134954	Ame0002769		ENSAPMP00000014305	ENSAPMG00000008167
Hsa0006480		ENSP00000324578	ENSG00000134954	Dme0008996		CG17077-PB	CG17077
Hsa0001368		ENSP00000340594	ENSG00000188528	Ptr0001338		ENSPTRP00000001573	ENSPTRG00000000911
Hsa0001368		ENSP00000340594	ENSG00000188528	Mmu0011356		ENSMMUP00000011714	ENSMMUG00000008936
Hsa0001368		ENSP00000340594	ENSG00000188528	Bta0028638		ENSBTAP00000004474	ENSBTAG00000003444
Hsa0001368		ENSP00000340594	ENSG00000188528	Cfa0025212		ENSCAFP00000030086	ENSCAFG00000020287
Hsa0001368		ENSP00000340594	ENSG00000188528	Mdo0010314		ENSMODP00000000370	ENSMODG00000000311
Hsa0001368		ENSP00000340594	ENSG00000188528	Mms0022291		ENSMUSP00000041897	ENSMUSG00000036863
Hsa0001368		ENSP00000340594	ENSG00000188528	Rno0016982		ENSRNOP00000031789	ENSRNOG00000026186
Hsa0001368		ENSP00000340594	ENSG00000188528	Fru0006630		NEWSINFRUP00000183010	NEWSINFRUG00000165239
Hsa0001368		ENSP00000340594	ENSG00000188528	Dre0023183		ENSDARP00000063162	ENSDARG00000043025
Hsa0001368		ENSP00000340594	ENSG00000188528	Xtr0030187		ENSXETP00000018864	ENSXETG00000008629
Hsa0001368		ENSP00000340594	ENSG00000188528	Tni0016771		GSTENP00033552001	GSTENG00033552001
Hsa0001368		ENSP00000340594	ENSG00000188528	Gga0018941		ENSGALP00000014112	ENSGALG00000008680
Hsa0001368		ENSP00000340594	ENSG00000188528	Aga0006403		ENSANGP00000015927	ENSANGG00000013438
Hsa0001368		ENSP00000340594	ENSG00000188528	Ame0021176		ENSAPMP00000005411	ENSAPMG00000003092
Hsa0001368		ENSP00000340594	ENSG00000188528	Cbr0005954	Q61CA4		
Hsa0001368		ENSP00000340594	ENSG00000188528	Cel0005399		F35D2.5a	F35D2.5
Hsa0001368		ENSP00000340594	ENSG00000188528	Dme0010292		CG1976-PA	CG1976
Hsa0005119		ENSP00000257836	ENSG00000135378	Ptr0033126		ENSPTRP00000006044	ENSPTRG00000003480
Hsa0005119		ENSP00000257836	ENSG00000135378	Mdo0007728		ENSMODP00000012126	ENSMODG00000009700
Hsa0005119		ENSP00000257836	ENSG00000135378	Rno0019119		ENSRNOP00000032611	ENSRNOG00000022710
Hsa0005119		ENSP00000257836	ENSG00000135378	Mms0031855		ENSMUSP00000028593	ENSMUSG00000027171
Hsa0005119		ENSP00000257836	ENSG00000135378	Cfa0008590		ENSCAFP00000010866	ENSCAFG00000007325
Hsa0005119		ENSP00000257836	ENSG00000135378	Bta0030850		ENSBTAP00000027625	ENSBTAG00000020731
Hsa0005119		ENSP00000257836	ENSG00000135378	Xtr0034367		ENSXETP00000017902	ENSXETG00000008162
Hsa0005119		ENSP00000257836	ENSG00000135378	Gga0012705		ENSGALP00000019608	ENSGALG00000012032
Hsa0005119		ENSP00000257836	ENSG00000135378	Fru0016582		NEWSINFRUP00000128331	NEWSINFRUG00000121562
Hsa0005119		ENSP00000257836	ENSG00000135378	Tni0019191		GSTENP00025821001	GSTENG00025821001
Hsa0005119		ENSP00000257836	ENSG00000135378	Dre0009177		ENSDARP00000042569	ENSDARG00000030753
Hsa0004708		ENSP00000312351	ENSG00000174713	Ptr0032715		ENSPTRP00000005588	ENSPTRG00000003159
Hsa0004708		ENSP00000312351	ENSG00000174713	Ddi0012435	Q7KWV6		
Hsa0004708		ENSP00000312351	ENSG00000174713	Ddi0003401	Q54HE5		
Hsa0004708		ENSP00000312351	ENSG00000174713	Ddi0003402	Q54HE6		
Hsa0004708		ENSP00000312351	ENSG00000174713	Ddi0009893	Q55EU6		
Hsa0004708		ENSP00000312351	ENSG00000174713	Ddi0003304	Q54GX7		
Hsa0004708		ENSP00000312351	ENSG00000174713	Ddi0011004	Q869Z2		
Hsa0004708		ENSP00000312351	ENSG00000174713	Cre0002523			
Hsa0004708		ENSP00000312351	ENSG00000174713	Ath0000078	Q96292		
Hsa0004708		ENSP00000312351	ENSG00000174713	Ath0000079	P53494		
Hsa0004708		ENSP00000312351	ENSG00000174713	Ath0000075	P53496		
Hsa0004708		ENSP00000312351	ENSG00000174713	Ath0000076	P53497		
Hsa0004708		ENSP00000312351	ENSG00000174713	Ath0000077	P10671		
Hsa0004708		ENSP00000312351	ENSG00000174713	Ath0000081	P53492		
Hsa0004708		ENSP00000312351	ENSG00000174713	Ath0000080	Q8RYC2		
Hsa0004708		ENSP00000312351	ENSG00000174713	Ath0000082	Q96293		
Hsa0004708		ENSP00000312351	ENSG00000174713	Pfa0003120	Q8I4X0		
Hsa0004708		ENSP00000312351	ENSG00000174713	Pyo0005613	Q7RME1		
Hsa0004328		ENSP00000311245	ENSG00000173915	Bta0000837		ENSBTAP00000012810	ENSBTAG00000009713
Hsa0004328		ENSP00000311245	ENSG00000173915	Mmu0000285		ENSMMUP00000018447	ENSMMUG00000014037
Hsa0004328		ENSP00000311245	ENSG00000173915	Ptr0032075		ENSPTRP00000005125	ENSPTRG00000002910
Hsa0004328		ENSP00000311245	ENSG00000173915	Rno0004193		ENSRNOP00000027496	ENSRNOG00000020296
Hsa0004328		ENSP00000311245	ENSG00000173915	Mdo0009811		ENSMODP00000013878	ENSMODG00000011085
Hsa0010263		ENSP00000326379	ENSG00000138614	Ptr0011067		ENSPTRP00000012284	ENSPTRG00000007184
Hsa0010263		ENSP00000326379	ENSG00000138614	Mmu0019617		ENSMMUP00000010603	ENSMMUG00000008095
Hsa0010263		ENSP00000326379	ENSG00000138614	Rno0028483		ENSRNOP00000016798	ENSRNOG00000012469
Hsa0010263		ENSP00000326379	ENSG00000138614	Mms0019948		ENSMUSP00000049284	ENSMUSG00000034263
Hsa0010263		ENSP00000326379	ENSG00000138614	Bta0016889		ENSBTAP00000020164	ENSBTAG00000015158
Hsa0010263		ENSP00000326379	ENSG00000138614	Cfa0018742		ENSCAFP00000025400	ENSCAFG00000017243
Hsa0010263		ENSP00000326379	ENSG00000138614	Dre0008700		ENSDARP00000060730	ENSDARG00000041429
Hsa0010263		ENSP00000326379	ENSG00000138614	Gga0003476		ENSGALP00000012097	ENSGALG00000007491
Hsa0010263		ENSP00000326379	ENSG00000138614	Tni0013971		GSTENP00016015001	GSTENG00016015001
Hsa0010263		ENSP00000326379	ENSG00000138614	Fru0000399		NEWSINFRUP00000137203	NEWSINFRUG00000129654
Hsa0010263		ENSP00000326379	ENSG00000138614	Xtr0017475		ENSXETP00000014553	ENSXETG00000006644
Hsa0010263		ENSP00000326379	ENSG00000138614	Mdo0008653		ENSMODP00000012364	ENSMODG00000009876
Hsa0010263		ENSP00000326379	ENSG00000138614	Dme0000179		CG4785-PA	CG4785
Hsa0010263		ENSP00000326379	ENSG00000138614	Cin0001610		ENSCINP00000015311	ENSCING00000007459
Hsa0010263		ENSP00000326379	ENSG00000138614	Aga0002929		ENSANGP00000029503	ENSANGG00000022378
Hsa0010263		ENSP00000326379	ENSG00000138614	Ddi0009633	Q55E08		
Hsa0010262		ENSP00000261875	ENSG00000074696	Mmu0030069		ENSMMUP00000020266	ENSMMUG00000015450
Hsa0010262		ENSP00000261875	ENSG00000074696	Rno0028484		ENSRNOP00000045049	ENSRNOG00000030232
Hsa0010262		ENSP00000261875	ENSG00000074696	Mms0019949		ENSMUSP00000044955	ENSMUSG00000033629
Hsa0010262		ENSP00000261875	ENSG00000074696	Cfa0018740		ENSCAFP00000025392	ENSCAFG00000017232
Hsa0010262		ENSP00000261875	ENSG00000074696	Bta0016879		ENSBTAP00000020158	ENSBTAG00000015155
Hsa0010262		ENSP00000261875	ENSG00000074696	Mdo0008654		ENSMODP00000012385	ENSMODG00000009893
Hsa0010262		ENSP00000261875	ENSG00000074696	Tni0000569		GSTENP00034792001	GSTENG00034792001
Hsa0010262		ENSP00000261875	ENSG00000074696	Fru0000398		NEWSINFRUP00000137211	NEWSINFRUG00000129662
Hsa0010262		ENSP00000261875	ENSG00000074696	Fru0000064		NEWSINFRUP00000145457	NEWSINFRUG00000137178
Hsa0010262		ENSP00000261875	ENSG00000074696	Dre0008701		ENSDARP00000016888	ENSDARG00000016038
Hsa0010262		ENSP00000261875	ENSG00000074696	Tni0013970		GSTENP00016014001	GSTENG00016014001
Hsa0010262		ENSP00000261875	ENSG00000074696	Xtr0017478		ENSXETP00000014556	ENSXETG00000006645
Hsa0010262		ENSP00000261875	ENSG00000074696	Gga0003474		ENSGALP00000012077	ENSGALG00000007481
Hsa0010262		ENSP00000261875	ENSG00000074696	Dme0001994		CG9267-PA	CG9267
Hsa0010262		ENSP00000261875	ENSG00000074696	Ame0024365		ENSAPMP00000017816	ENSAPMG00000016369
Hsa0010262		ENSP00000261875	ENSG00000074696	Yli0001042	Q6C203		
Hsa0010262		ENSP00000261875	ENSG00000074696	Dha0002071	Q6BTL9		
Hsa0010262		ENSP00000261875	ENSG00000074696	Gze0003822	Q4I654		
Hsa0010262		ENSP00000261875	ENSG00000074696	Kla0000877	Q6CK24		
Hsa0010262		ENSP00000261875	ENSG00000074696	Cal0005087			
Hsa0010262		ENSP00000261875	ENSG00000074696	Ddi0007467	Q54YR9		
Hsa0010262		ENSP00000261875	ENSG00000074696	Ath0011341	Q8VZB2		
Hsa0010262		ENSP00000261875	ENSG00000074696	Lma0007267	Q4QJH5		
Hsa0010262		ENSP00000261875	ENSG00000074696	Cel0015542		T15B7.2.1	T15B7.2
Hsa0010262		ENSP00000261875	ENSG00000074696	Cbr0002991	Q60WQ4		
Hsa0030751		ENSP00000252519	ENSG00000130234	Ptr0035522		ENSPTRP00000037158	ENSPTRG00000021688
Hsa0030751		ENSP00000252519	ENSG00000130234	Mmu0021291		ENSMMUP00000018465	ENSMMUG00000014048
Hsa0030751		ENSP00000252519	ENSG00000130234	Rno0030943		ENSRNOP00000047913	ENSRNOG00000031665
Hsa0030751		ENSP00000252519	ENSG00000130234	Cfa0029230		ENSCAFP00000017867	ENSCAFG00000012112
Hsa0030751		ENSP00000252519	ENSG00000130234	Mms0015046		ENSMUSP00000073626	ENSMUSG00000015405
Hsa0030751		ENSP00000252519	ENSG00000130234	Bta0030678		ENSBTAP00000017608	ENSBTAG00000013233
Hsa0030751		ENSP00000252519	ENSG00000130234	Mdo0013539		ENSMODP00000021483	ENSMODG00000017222
Hsa0030751		ENSP00000252519	ENSG00000130234	Gga0001971		ENSGALP00000026662	ENSGALG00000016554
Hsa0030751		ENSP00000252519	ENSG00000130234	Xtr0025170		ENSXETP00000048610	ENSXETG00000022452
Hsa0030751		ENSP00000252519	ENSG00000130234	Tni0019508		GSTENP00018041001	GSTENG00018041001
Hsa0030751		ENSP00000252519	ENSG00000130234	Dre0021902		ENSDARP00000007559	ENSDARG00000016918
Hsa0030751		ENSP00000252519	ENSG00000130234	Fru0000200		NEWSINFRUP00000161972	NEWSINFRUG00000152279
Hsa0030751		ENSP00000252519	ENSG00000130234	Cbr0005103	Q618L3		
Hsa0030751		ENSP00000252519	ENSG00000130234	Cel0019998		C42D8.5a	C42D8.5
Hsa0030751		ENSP00000252519	ENSG00000130234	Cin0006858		ENSCINP00000015879	ENSCING00000007733
Hsa0030751		ENSP00000252519	ENSG00000130234	Aga0003029		ENSANGP00000010993	ENSANGG00000008504
Hsa0026554		ENSP00000341300	ENSG00000187485	Mms0004330		ENSMUSP00000082098	ENSMUSG00000066350
Hsa0026554		ENSP00000341300	ENSG00000187485	Xtr0022830		ENSXETP00000016488	ENSXETG00000007577
Hsa0026554		ENSP00000341300	ENSG00000187485	Bta0028674		ENSBTAP00000039696	ENSBTAG00000027701
Hsa0026554		ENSP00000341300	ENSG00000187485	Xtr0046044		ENSXETP00000038353	ENSXETG00000017671
Hsa0026554		ENSP00000341300	ENSG00000187485	Xtr0034494		ENSXETP00000047948	ENSXETG00000022161
Hsa0026554		ENSP00000341300	ENSG00000187485	Xtr0047643		ENSXETP00000031081	ENSXETG00000014214
Hsa0026554		ENSP00000341300	ENSG00000187485	Xtr0007207		ENSXETP00000029598	ENSXETG00000013510
Hsa0026554		ENSP00000341300	ENSG00000187485	Rno0026707		ENSRNOP00000042557	ENSRNOG00000034006
Hsa0026554		ENSP00000341300	ENSG00000187485	Xtr0052514		ENSXETP00000029157	ENSXETG00000013309
Hsa0026554		ENSP00000341300	ENSG00000187485	Tni0008336		GSTENP00008568001	GSTENG00008568001
Hsa0026554		ENSP00000341300	ENSG00000187485	Dre0000784		ENSDARP00000059427	ENSDARG00000040603
Hsa0014908		ENSP00000351869	ENSG00000198356	Bta0014463		ENSBTAP00000015719	ENSBTAG00000011837
Hsa0014908		ENSP00000351869	ENSG00000198356	Ptr0018753		ENSPTRP00000042836	ENSPTRG00000010537
Hsa0014908		ENSP00000351869	ENSG00000198356	Mms0010441		ENSMUSP00000065337	ENSMUSG00000052456
Hsa0014908		ENSP00000351869	ENSG00000198356	Rno0014591		ENSRNOP00000005122	ENSRNOG00000003747
Hsa0014908		ENSP00000351869	ENSG00000198356	Mmu0014599		ENSMMUP00000008255	ENSMMUG00000006275
Hsa0014908		ENSP00000351869	ENSG00000198356	Cfa0011877		ENSCAFP00000025347	ENSCAFG00000017208
Hsa0014908		ENSP00000351869	ENSG00000198356	Mdo0022549		ENSMODP00000008568	ENSMODG00000006913
Hsa0014908		ENSP00000351869	ENSG00000198356	Dre0008200		ENSDARP00000018158	ENSDARG00000018190
Hsa0014908		ENSP00000351869	ENSG00000198356	Fru0007193		NEWSINFRUP00000151122	NEWSINFRUG00000142360
Hsa0014908		ENSP00000351869	ENSG00000198356	Xtr0025006		ENSXETP00000010332	ENSXETG00000004767
Hsa0014908		ENSP00000351869	ENSG00000198356	Cin0011140		ENSCINP00000003241	ENSCING00000001613
Hsa0014908		ENSP00000351869	ENSG00000198356	Dme0013804		CG1598-PA	CG1598
Hsa0014908		ENSP00000351869	ENSG00000198356	Aga0001205		ENSANGP00000018739	ENSANGG00000016250
Hsa0014908		ENSP00000351869	ENSG00000198356	Pfa0001856	Q8I1T8		
Hsa0014908		ENSP00000351869	ENSG00000198356	Ath0012039	Q949M9		
Hsa0014908		ENSP00000351869	ENSG00000198356	Ago0002790	Q759J2		
Hsa0014908		ENSP00000351869	ENSG00000198356	Yli0001578	Q6C3M9		
Hsa0014908		ENSP00000351869	ENSG00000198356	Sce0000916		YDL100C	YDL100C
Hsa0014908		ENSP00000351869	ENSG00000198356	Gze0001576	Q4HYR7		
Hsa0014908		ENSP00000351869	ENSG00000198356	Cgl0001031	Q6FKZ9		
Hsa0014908		ENSP00000351869	ENSG00000198356	Pyo0005654	Q7RMI2		
Hsa0014908		ENSP00000351869	ENSG00000198356	Cne0000976	Q55K96		
Hsa0014908		ENSP00000351869	ENSG00000198356	Cal0002457			
Hsa0014908		ENSP00000351869	ENSG00000198356	Cel0009261		ZK637.5	ZK637.5
Hsa0014908		ENSP00000351869	ENSG00000198356	Dha0005668	Q6BSM0		
Hsa0014908		ENSP00000351869	ENSG00000198356	Kla0002269	Q6CPX3		
Hsa0014908		ENSP00000351869	ENSG00000198356	Ncr0006533			
Hsa0014908		ENSP00000351869	ENSG00000198356	Cbr0012574	Q627N6		
Hsa0014908		ENSP00000351869	ENSG00000198356	Cre0002323			
Hsa0014908		ENSP00000351869	ENSG00000198356	Ath0019186	Q9LPD0		
Hsa0014908		ENSP00000351869	ENSG00000198356	Ddi0012069	Q8T662		
Hsa0014908		ENSP00000351869	ENSG00000198356	Spb0004208	Q9P7F8		
Hsa0014908		ENSP00000351869	ENSG00000198356	Lma0006473	Q4QH08		
Hsa0008123		ENSP00000261630	ENSG00000121741	Ptr0008767		ENSPTRP00000009691	ENSPTRG00000005680
Hsa0008123		ENSP00000261630	ENSG00000121741	Mmu0005956		ENSMMUP00000002567	ENSMMUG00000001920
Hsa0008123		ENSP00000261630	ENSG00000121741	Bta0006109		ENSBTAP00000027190	ENSBTAG00000020403
Hsa0008123		ENSP00000261630	ENSG00000121741	Cfa0014826		ENSCAFP00000010904	ENSCAFG00000007342
Hsa0008123		ENSP00000261630	ENSG00000121741	Gga0002678		ENSGALP00000027631	ENSGALG00000017139
Hsa0008123		ENSP00000261630	ENSG00000121741	Xtr0021921		ENSXETP00000005672	ENSXETG00000002643
Hsa0008123		ENSP00000261630	ENSG00000121741	Fru0005145		NEWSINFRUP00000158710	NEWSINFRUG00000149292
Hsa0008123		ENSP00000261630	ENSG00000121741	Tni0015615		GSTENP00029169001	GSTENG00029169001
Hsa0008123		ENSP00000261630	ENSG00000121741	Dre0029775		ENSDARP00000005018	ENSDARG00000027353
Hsa0020062		ENSP00000331681	ENSG00000183628	Cfa0015865		ENSCAFP00000020852	ENSCAFG00000014151
Hsa0020062		ENSP00000331681	ENSG00000183628	Rno0007682		ENSRNOP00000002574	ENSRNOG00000001880
Hsa0020062		ENSP00000331681	ENSG00000183628	Mms0018227		ENSMUSP00000076044	ENSMUSG00000003531
Hsa0020062		ENSP00000331681	ENSG00000183628	Bta0005265		ENSBTAP00000003806	ENSBTAG00000002930
Hsa0020062		ENSP00000331681	ENSG00000183628	Mdo0023027		ENSMODP00000017843	ENSMODG00000014282
Hsa0020062		ENSP00000331681	ENSG00000183628	Gga0006286		ENSGALP00000012512	ENSGALG00000007725
Hsa0020062		ENSP00000331681	ENSG00000183628	Xtr0002065		ENSXETP00000046810	ENSXETG00000021658
Hsa0020062		ENSP00000331681	ENSG00000183628	Tni0002346		GSTENP00008631001	GSTENG00008631001
Hsa0020062		ENSP00000331681	ENSG00000183628	Fru0003099		NEWSINFRUP00000136274	NEWSINFRUG00000128815
Hsa0020062		ENSP00000331681	ENSG00000183628	Dre0023644		ENSDARP00000027942	ENSDARG00000005500
Hsa0020062		ENSP00000331681	ENSG00000183628	Dme0005079		CG33088-PA	CG33088
Hsa0020062		ENSP00000331681	ENSG00000183628	Aga0009512		ENSANGP00000011623	ENSANGG00000009134
Hsa0004660		ENSP00000176183	ENSG00000069696	Mmu0014840		ENSMMUP00000003580	ENSMMUG00000002658
Hsa0004660		ENSP00000176183	ENSG00000069696	Cfa0008524		ENSCAFP00000009808	ENSCAFG00000006562
Hsa0004660		ENSP00000176183	ENSG00000069696	Mms0005260		ENSMUSP00000026569	ENSMUSG00000025496
Hsa0004660		ENSP00000176183	ENSG00000069696	Rno0003244		ENSRNOP00000024137	ENSRNOG00000017927
Hsa0004660		ENSP00000176183	ENSG00000069696	Mdo0026587		ENSMODP00000020712	ENSMODG00000016594
Hsa0004660		ENSP00000176183	ENSG00000069696	Dre0025018		ENSDARP00000006774	ENSDARG00000038363
Hsa0004660		ENSP00000176183	ENSG00000069696	Tni0014000		GSTENP00016052001	GSTENG00016052001
Hsa0004660		ENSP00000176183	ENSG00000069696	Xtr0019333		ENSXETP00000050304	ENSXETG00000023273
Hsa0004660		ENSP00000176183	ENSG00000069696	Dre0016532		ENSDARP00000051973	ENSDARG00000035820
Hsa0004660		ENSP00000176183	ENSG00000069696	Fru0000421		NEWSINFRUP00000168130	NEWSINFRUG00000141159
Hsa0004660		ENSP00000176183	ENSG00000069696	Gga0015726		ENSGALP00000008142	ENSGALG00000005085
Hsa0004660		ENSP00000176183	ENSG00000069696	Ame0016351		ENSAPMP00000011543	ENSAPMG00000006633
Hsa0004660		ENSP00000176183	ENSG00000069696	Aga0006935		ENSANGP00000003840	ENSANGG00000003066
Hsa0004660		ENSP00000176183	ENSG00000069696	Dme0012929		CG33517-PC	CG33517
Hsa0029448		ENSP00000262247	ENSG00000096872	Ptr0004998		ENSPTRP00000035629	ENSPTRG00000020833
Hsa0029448		ENSP00000262247	ENSG00000096872	Mmu0019919		ENSMMUP00000007983	ENSMMUG00000006076
Hsa0029448		ENSP00000262247	ENSG00000096872	Cfa0003227		ENSCAFP00000002481	ENSCAFG00000001706
Hsa0029448		ENSP00000262247	ENSG00000096872	Bta0012179		ENSBTAP00000036600	ENSBTAG00000019568
Hsa0029448		ENSP00000262247	ENSG00000096872	Rno0023179		ENSRNOP00000011336	ENSRNOG00000008075
Hsa0029448		ENSP00000262247	ENSG00000096872	Mms0029424		ENSMUSP00000030311	ENSMUSG00000028576
Hsa0029448		ENSP00000262247	ENSG00000096872	Mdo0011930		ENSMODP00000005224	ENSMODG00000004236
Hsa0029448		ENSP00000262247	ENSG00000096872	Gga0023583		ENSGALP00000002778	ENSGALG00000001801
Hsa0029448		ENSP00000262247	ENSG00000096872	Xtr0015220		ENSXETP00000020674	ENSXETG00000009383
Hsa0029448		ENSP00000262247	ENSG00000096872	Fru0018152		NEWSINFRUP00000150081	NEWSINFRUG00000141406
Hsa0029448		ENSP00000262247	ENSG00000096872	Fru0016327		NEWSINFRUP00000165114	NEWSINFRUG00000155162
Hsa0029448		ENSP00000262247	ENSG00000096872	Tni0019134		GSTENP00032821001	GSTENG00032821001
Hsa0029448		ENSP00000262247	ENSG00000096872	Fru0013546		NEWSINFRUP00000181618	NEWSINFRUG00000164464
Hsa0029448		ENSP00000262247	ENSG00000096872	Tni0008066		GSTENP00007773001	GSTENG00007773001
Hsa0029448		ENSP00000262247	ENSG00000096872	Cin0000303		ENSCINP00000018086	ENSCING00000008887
Hsa0029448		ENSP00000262247	ENSG00000096872	Ame0019684		ENSAPMP00000014949	ENSAPMG00000008541
Hsa0029448		ENSP00000262247	ENSG00000096872	Lma0004736	Q4QBL0		
Hsa0029448		ENSP00000262247	ENSG00000096872	Cel0005129		C18H9.8	C18H9.8
Hsa0029448		ENSP00000262247	ENSG00000096872	Cre0012567			
Hsa0029448		ENSP00000262247	ENSG00000096872	Cbr0006995	Q61GE9		
Hsa0027480		ENSP00000341256	ENSG00000166448	Ptr0028837		ENSPTRP00000033256	ENSPTRG00000019441
Hsa0027480		ENSP00000341256	ENSG00000166448	Mmu0015316		ENSMMUP00000016257	ENSMMUG00000012377
Hsa0027480		ENSP00000341256	ENSG00000166448	Cfa0024212		ENSCAFP00000022590	ENSCAFG00000015328
Hsa0027480		ENSP00000341256	ENSG00000166448	Bta0001961		ENSBTAP00000007461	ENSBTAG00000005679
Hsa0027480		ENSP00000341256	ENSG00000166448	Mms0007335		ENSMUSP00000061100	ENSMUSG00000043388
Hsa0027480		ENSP00000341256	ENSG00000166448	Rno0007985		ENSRNOP00000032928	ENSRNOG00000025235
Hsa0027480		ENSP00000341256	ENSG00000166448	Gga0005266		ENSGALP00000005642	ENSGALG00000003569
Hsa0027480		ENSP00000341256	ENSG00000166448	Xtr0001115		ENSXETP00000043363	ENSXETG00000020076
Hsa0029121		ENSP00000276737	ENSG00000189029	Mms0011521		ENSMUSP00000022953	ENSMUSG00000022331
Hsa0029121		ENSP00000276737	ENSG00000189029	Ptr0030738		ENSPTRP00000035245	ENSPTRG00000020610
Hsa0029121		ENSP00000276737	ENSG00000189029	Bta0026548		ENSBTAP00000024247	ENSBTAG00000018218
Hsa0029121		ENSP00000276737	ENSG00000189029	Mmu0001386		ENSMMUP00000026751	ENSMMUG00000020327
Hsa0029121		ENSP00000276737	ENSG00000189029	Rno0026878		ENSRNOP00000006844	ENSRNOG00000005088
Hsa0029121		ENSP00000276737	ENSG00000189029	Cfa0004746		ENSCAFP00000001671	ENSCAFG00000001173
Hsa0029121		ENSP00000276737	ENSG00000189029	Gga0009644		ENSGALP00000026064	ENSGALG00000016197
Hsa0029121		ENSP00000276737	ENSG00000189029	Mdo0003102		ENSMODP00000001056	ENSMODG00000000885
Hsa0029121		ENSP00000276737	ENSG00000189029	Tni0020665		GSTENP00026190001	GSTENG00026190001
Hsa0029121		ENSP00000276737	ENSG00000189029	Xtr0031765		ENSXETP00000005261	ENSXETG00000002470
Hsa0029121		ENSP00000276737	ENSG00000189029	Fru0007181		NEWSINFRUP00000145567	NEWSINFRUG00000137278
Hsa0029121		ENSP00000276737	ENSG00000189029	Dre0028448		ENSDARP00000057647	ENSDARG00000039461
Hsa0029121		ENSP00000276737	ENSG00000189029	Ath0025508	Q9SLU9		
Hsa0029121		ENSP00000276737	ENSG00000189029	Cre0006522			
Hsa0029121		ENSP00000276737	ENSG00000189029	Ath0003877	O04518		
Hsa0029121		ENSP00000276737	ENSG00000189029	Ath0010858	Q8RXV4		
Hsa0029121		ENSP00000276737	ENSG00000189029	Ddi0007106	Q54XL3		
Hsa0023546		ENSP00000296506	ENSG00000164106	Ptr0024549		ENSPTRP00000028486	ENSPTRG00000016599
Hsa0023546		ENSP00000296506	ENSG00000164106	Cfa0014876		ENSCAFP00000011614	ENSCAFG00000007857
Hsa0023546		ENSP00000296506	ENSG00000164106	Bta0024314		ENSBTAP00000016640	ENSBTAG00000012535
Hsa0023546		ENSP00000296506	ENSG00000164106	Mmu0013342		ENSMMUP00000003219	ENSMMUG00000002399
Hsa0023546		ENSP00000296506	ENSG00000164106	Mms0010028		ENSMUSP00000034023	ENSMUSG00000031610
Hsa0023546		ENSP00000296506	ENSG00000164106	Rno0012264		ENSRNOP00000017888	ENSRNOG00000013228
Hsa0023546		ENSP00000296506	ENSG00000164106	Gga0014801		ENSGALP00000017472	ENSGALG00000010755
Hsa0023546		ENSP00000296506	ENSG00000164106	Mdo0007150		ENSMODP00000004326	ENSMODG00000003543
Hsa0023546		ENSP00000296506	ENSG00000164106	Xtr0003603		ENSXETP00000036846	ENSXETG00000016912
Hsa0008100		ENSP00000339646	ENSG00000173223	Ptr0008745		ENSPTRP00000009667	ENSPTRG00000005666
Hsa0008100		ENSP00000339646	ENSG00000173223	Mdo0012712		ENSMODP00000019462	ENSMODG00000015583
Hsa0008100		ENSP00000339646	ENSG00000173223	Mdo0012706		ENSMODP00000019361	ENSMODG00000015511
Hsa0008100		ENSP00000339646	ENSG00000173223	Mdo0025698		ENSMODP00000024805	ENSMODG00000019879
Hsa0008100		ENSP00000339646	ENSG00000173223	Mdo0025699		ENSMODP00000024806	ENSMODG00000019880
Hsa0008100		ENSP00000339646	ENSG00000173223	Mdo0012714		ENSMODP00000019627	ENSMODG00000015729
Hsa0008100		ENSP00000339646	ENSG00000173223	Ath0015198	Q9FJ35		
Hsa0031392		ENSP00000255513	ENSG00000133149	Mmu0014471		ENSMMUP00000008793	ENSMMUG00000006684
Hsa0031392		ENSP00000255513	ENSG00000133149	Bta0031839		ENSBTAP00000012442	ENSBTAG00000009457
Hsa0031392		ENSP00000255513	ENSG00000133149	Rno0031709		ENSRNOP00000039055	ENSRNOG00000026712
Hsa0031921		ENSP00000215479	ENSG00000099721	Ptr0037035		ENSPTRP00000038754	ENSPTRG00000022474
Hsa0031921		ENSP00000215479	ENSG00000099721	Bta0006830		ENSBTAP00000029893	ENSBTAG00000012089
Hsa0031921		ENSP00000215479	ENSG00000099721	Mms0015087		ENSMUSP00000065966	ENSMUSG00000031354
Hsa0031921		ENSP00000215479	ENSG00000099721	Rno0030886		ENSRNOP00000048382	ENSRNOG00000003965
Hsa0029078		ENSP00000319305	ENSG00000180938	Ptr0030685		ENSPTRP00000035179	ENSPTRG00000020571
Hsa0029078		ENSP00000319305	ENSG00000180938	Mmu0005543		ENSMMUP00000027774	ENSMMUG00000021103
Hsa0029078		ENSP00000319305	ENSG00000180938	Bta0032679		ENSBTAP00000011959	ENSBTAG00000009072
Hsa0029078		ENSP00000319305	ENSG00000180938	Cfa0004702		ENSCAFP00000001489	ENSCAFG00000001054
Hsa0019706		ENSP00000355389	ENSG00000198966	Ptr0021855		ENSPTRP00000046669	ENSPTRG00000024097
Hsa0019706		ENSP00000355389	ENSG00000198966	Mmu0016399		ENSMMUP00000004040	ENSMMUG00000003026
Hsa0031396		ENSP00000329374	ENSG00000123561	Ptr0036307		ENSPTRP00000038088	ENSPTRG00000022145
Hsa0031396		ENSP00000329374	ENSG00000123561	Mmu0006203		ENSMMUP00000004353	ENSMMUG00000003266
Hsa0031396		ENSP00000329374	ENSG00000123561	Cfa0029838		ENSCAFP00000026397	ENSCAFG00000017885
Hsa0031396		ENSP00000329374	ENSG00000123561	Bta0025038		ENSBTAP00000009640	ENSBTAG00000007328
Hsa0031396		ENSP00000329374	ENSG00000123561	Mms0014763		ENSMUSP00000033626	ENSMUSG00000031271
Hsa0031396		ENSP00000329374	ENSG00000123561	Rno0031714		ENSRNOP00000044205	ENSRNOG00000011081
Hsa0031396		ENSP00000329374	ENSG00000123561	Mdo0005510		ENSMODP00000015684	ENSMODG00000012531
Hsa0031396		ENSP00000329374	ENSG00000123561	Xtr0014718		ENSXETP00000050399	ENSXETG00000023329
Hsa0031396		ENSP00000329374	ENSG00000123561	Xtr0052226		ENSXETP00000020765	ENSXETG00000009423
Hsa0031394		ENSP00000355390	ENSG00000181819	Ptr0035342		ENSPTRP00000038083	ENSPTRG00000022143
Hsa0031394		ENSP00000355390	ENSG00000181819	Mdo0019329		ENSMODP00000020858	ENSMODG00000016711
Hsa0031394		ENSP00000355390	ENSG00000181819	Gga0010610		ENSGALP00000000361	ENSGALG00000000275
Hsa0031394		ENSP00000355390	ENSG00000181819	Xtr0033860		ENSXETP00000022389	ENSXETG00000010148
Hsa0031394		ENSP00000355390	ENSG00000181819	Fru0001635		NEWSINFRUP00000170106	NEWSINFRUG00000121683
Hsa0031394		ENSP00000355390	ENSG00000181819	Dre0026914		ENSDARP00000027995	ENSDARG00000010603
Hsa0031394		ENSP00000355390	ENSG00000181819	Cin0003567		ENSCINP00000014816	ENSCING00000007222
Hsa0031394		ENSP00000355390	ENSG00000181819	Ame0018830		ENSAPMP00000029404	ENSAPMG00000011106
Hsa0031394		ENSP00000355390	ENSG00000181819	Dme0006196		CG14647-PA	CG14647
Hsa0031394		ENSP00000355390	ENSG00000181819	Aga0014915		ENSANGP00000019366	ENSANGG00000016877
Hsa0031394		ENSP00000355390	ENSG00000181819	Ddi0002836	Q54EU5		
Hsa0001361		ENSP00000340279	ENSG00000117155	Ptr0001330		ENSPTRP00000001562	ENSPTRG00000000906
Hsa0001361		ENSP00000340279	ENSG00000117155	Mmu0021164		ENSMMUP00000008152	ENSMMUG00000006203
Hsa0001361		ENSP00000340279	ENSG00000117155	Rno0016987		ENSRNOP00000043877	ENSRNOG00000015425
Hsa0001361		ENSP00000340279	ENSG00000117155	Mms0022297		ENSMUSP00000045663	ENSMUSG00000036825
Hsa0001361		ENSP00000340279	ENSG00000117155	Bta0019782		ENSBTAP00000033412	ENSBTAG00000018942
Hsa0001361		ENSP00000340279	ENSG00000117155	Cfa0025219		ENSCAFP00000030115	ENSCAFG00000020304
Hsa0001361		ENSP00000340279	ENSG00000117155	Mdo0010321		ENSMODP00000000488	ENSMODG00000000409
Hsa0001361		ENSP00000340279	ENSG00000117155	Gga0018949		ENSGALP00000014239	ENSGALG00000008763
Hsa0001361		ENSP00000340279	ENSG00000117155	Xtr0030205		ENSXETP00000018882	ENSXETG00000008635
Hsa0001361		ENSP00000340279	ENSG00000117155	Tni0007591		GSTENP00006544001	GSTENG00006544001
Hsa0001361		ENSP00000340279	ENSG00000117155	Fru0007694		NEWSINFRUP00000165238	NEWSINFRUG00000155278
Hsa0001361		ENSP00000340279	ENSG00000117155	Tni0016511		GSTENP00028943001	GSTENG00028943001
Hsa0001361		ENSP00000340279	ENSG00000117155	Tni0024268		GSTENP00027654001	GSTENG00027654001
Hsa0001361		ENSP00000340279	ENSG00000117155	Fru0011490		NEWSINFRUP00000148627	NEWSINFRUG00000140074
Hsa0001361		ENSP00000340279	ENSG00000117155	Dre0027269		ENSDARP00000057741	ENSDARG00000039521
Hsa0001361		ENSP00000340279	ENSG00000117155	Spb0003457	O74563		
Hsa0013002		ENSP00000225916	ENSG00000108773	Ptr0014445		ENSPTRP00000015659	ENSPTRG00000009192
Hsa0013002		ENSP00000225916	ENSG00000108773	Cfa0027525		ENSCAFP00000023075	ENSCAFG00000015692
Hsa0013002		ENSP00000225916	ENSG00000108773	Rno0006078		ENSRNOP00000025033	ENSRNOG00000018364
Hsa0013002		ENSP00000225916	ENSG00000108773	Mms0028119		ENSMUSP00000006973	ENSMUSG00000020918
Hsa0013002		ENSP00000225916	ENSG00000108773	Mdo0011714		ENSMODP00000018493	ENSMODG00000014788
Hsa0013002		ENSP00000225916	ENSG00000108773	Gga0011628		ENSGALP00000005316	ENSGALG00000003369
Hsa0013002		ENSP00000225916	ENSG00000108773	Xtr0024754		ENSXETP00000004922	ENSXETG00000002303
Hsa0013002		ENSP00000225916	ENSG00000108773	Fru0002752		NEWSINFRUP00000167172	NEWSINFRUG00000133360
Hsa0013002		ENSP00000225916	ENSG00000108773	Tni0018803		GSTENP00022052001	GSTENG00022052001
Hsa0013002		ENSP00000225916	ENSG00000108773	Dre0001030		ENSDARP00000011795	ENSDARG00000006017
Hsa0013002		ENSP00000225916	ENSG00000108773	Cin0019302		ENSCINP00000003170	ENSCING00000001586
Hsa0013002		ENSP00000225916	ENSG00000108773	Dme0004758		CG4107-PA	CG4107
Hsa0013002		ENSP00000225916	ENSG00000108773	Aga0006914		ENSANGP00000003808	ENSANGG00000003044
Hsa0013002		ENSP00000225916	ENSG00000108773	Cbr0004911	Q617J6		
Hsa0013002		ENSP00000225916	ENSG00000108773	Cel0000566		Y47G6A.6	Y47G6A.6
Hsa0013003		ENSP00000347178	ENSG00000197723	Ptr0014447		ENSPTRP00000015660	ENSPTRG00000009193
Hsa0013003		ENSP00000347178	ENSG00000197723	Mms0028120		ENSMUSP00000017976	ENSMUSG00000017832
Hsa0013003		ENSP00000347178	ENSG00000197723	Cfa0027524		ENSCAFP00000022980	ENSCAFG00000015632
Hsa0013003		ENSP00000347178	ENSG00000197723	Bta0009502		ENSBTAP00000034717	ENSBTAG00000024979
Hsa0013003		ENSP00000347178	ENSG00000197723	Xtr0050301		ENSXETP00000006754	ENSXETG00000003116
Hsa0031398		ENSP00000338641	ENSG00000157502	Ptr0036309		ENSPTRP00000038089	ENSPTRG00000022146
Hsa0031398		ENSP00000338641	ENSG00000157502	Mmu0005350		ENSMMUP00000030703	ENSMMUG00000023324
Hsa0031398		ENSP00000338641	ENSG00000157502	Bta0026608		ENSBTAP00000000682	ENSBTAG00000000523
Hsa0031398		ENSP00000338641	ENSG00000157502	Mms0014766		ENSMUSP00000040102	ENSMUSG00000042515
Hsa0031398		ENSP00000338641	ENSG00000157502	Mdo0020702		ENSMODP00000006402	ENSMODG00000005196
Hsa0013001		ENSP00000251642	ENSG00000108771	Ptr0014443		ENSPTRP00000015656	ENSPTRG00000009191
Hsa0013001		ENSP00000251642	ENSG00000108771	Mmu0029222		ENSMMUP00000019371	ENSMMUG00000014755
Hsa0013001		ENSP00000251642	ENSG00000108771	Mms0028117		ENSMUSP00000017974	ENSMUSG00000017830
Hsa0013001		ENSP00000251642	ENSG00000108771	Rno0006077		ENSRNOP00000024718	ENSRNOG00000018247
Hsa0013001		ENSP00000251642	ENSG00000108771	Bta0024661		ENSBTAP00000011998	ENSBTAG00000009102
Hsa0013001		ENSP00000251642	ENSG00000108771	Cfa0027528		ENSCAFP00000023103	ENSCAFG00000015720
Hsa0013001		ENSP00000251642	ENSG00000108771	Mdo0011713		ENSMODP00000018488	ENSMODG00000014782
Hsa0013001		ENSP00000251642	ENSG00000108771	Xtr0024752		ENSXETP00000004920	ENSXETG00000002302
Hsa0013001		ENSP00000251642	ENSG00000108771	Gga0011628		ENSGALP00000005316	ENSGALG00000003369
Hsa0013001		ENSP00000251642	ENSG00000108771	Fru0002753		NEWSINFRUP00000141254	NEWSINFRUG00000157610
Hsa0013001		ENSP00000251642	ENSG00000108771	Tni0018804		GSTENP00022053001	GSTENG00022053001
Hsa0013001		ENSP00000251642	ENSG00000108771	Cne0005650	Q55I65		
Hsa0029076		ENSP00000322804	ENSG00000170873	Ptr0030683		ENSPTRP00000035178	ENSPTRG00000020570
Hsa0029076		ENSP00000322804	ENSG00000170873	Mmu0018552		ENSMMUP00000020326	ENSMMUG00000015494
Hsa0029076		ENSP00000322804	ENSG00000170873	Rno0026814		ENSRNOP00000030020	ENSRNOG00000009001
Hsa0029076		ENSP00000322804	ENSG00000170873	Cfa0004699		ENSCAFP00000001484	ENSCAFG00000001050
Hsa0029076		ENSP00000322804	ENSG00000170873	Bta0032680		ENSBTAP00000027195	ENSBTAG00000020407
Hsa0029076		ENSP00000322804	ENSG00000170873	Mms0011451		ENSMUSP00000040073	ENSMUSG00000022353
Hsa0029076		ENSP00000322804	ENSG00000170873	Mdo0003159		ENSMODP00000002234	ENSMODG00000001828
Hsa0029076		ENSP00000322804	ENSG00000170873	Gga0009689		ENSGALP00000026298	ENSGALG00000016333
Hsa0029076		ENSP00000322804	ENSG00000170873	Xtr0026532		ENSXETP00000037961	ENSXETG00000017462
Hsa0029076		ENSP00000322804	ENSG00000170873	Fru0003542		NEWSINFRUP00000153554	NEWSINFRUG00000144586
Hsa0031923		ENSP00000328879	ENSG00000092377	Rno0031066		ENSRNOP00000004901	ENSRNOG00000003686
Hsa0031923		ENSP00000328879	ENSG00000092377	Xtr0002768		ENSXETP00000034423	ENSXETG00000015786
Hsa0031923		ENSP00000328879	ENSG00000092377	Cfa0029180		ENSCAFP00000016736	ENSCAFG00000011362
Hsa0031923		ENSP00000328879	ENSG00000092377	Bta0006840		ENSBTAP00000024105	ENSBTAG00000018112
Hsa0031923		ENSP00000328879	ENSG00000092377	Gga0022112		ENSGALP00000021770	ENSGALG00000013366
Hsa0031923		ENSP00000328879	ENSG00000092377	Mms0014295		ENSMUSP00000026275	ENSMUSG00000025246
Hsa0031923		ENSP00000328879	ENSG00000092377	Dre0005885		ENSDARP00000002661	ENSDARG00000008559
Hsa0031923		ENSP00000328879	ENSG00000092377	Fru0009823		NEWSINFRUP00000144793	NEWSINFRUG00000136568
Hsa0031923		ENSP00000328879	ENSG00000092377	Tni0015164		GSTENP00026058001	GSTENG00026058001
Hsa0031923		ENSP00000328879	ENSG00000092377	Cin0000299		ENSCINP00000018082	ENSCING00000008885
Hsa0031923		ENSP00000328879	ENSG00000092377	Ame0021140		ENSAPMP00000033356	ENSAPMG00000010094
Hsa0031923		ENSP00000328879	ENSG00000092377	Dme0000074		CG4063-PA	CG4063
Hsa0031923		ENSP00000328879	ENSG00000092377	Aga0009557		ENSANGP00000022244	ENSANGG00000019755
Hsa0013004		ENSP00000345689	ENSG00000108774	Mmu0029224		ENSMMUP00000019379	ENSMMUG00000014761
Hsa0013004		ENSP00000345689	ENSG00000108774	Ptr0014448		ENSPTRP00000015661	ENSPTRG00000009194
Hsa0013004		ENSP00000345689	ENSG00000108774	Fru0004383		NEWSINFRUP00000157648	NEWSINFRUG00000148327
Hsa0013004		ENSP00000345689	ENSG00000108774	Fru0002751		NEWSINFRUP00000141255	NEWSINFRUG00000133361
Hsa0013004		ENSP00000345689	ENSG00000108774	Dre0001029		ENSDARP00000033828	ENSDARG00000026712
Hsa0013004		ENSP00000345689	ENSG00000108774	Rno0006079		ENSRNOP00000040478	ENSRNOG00000018568
Hsa0013004		ENSP00000345689	ENSG00000108774	Mdo0011715		ENSMODP00000018499	ENSMODG00000014792
Hsa0013004		ENSP00000345689	ENSG00000108774	Gga0011627		ENSGALP00000005302	ENSGALG00000003359
Hsa0013004		ENSP00000345689	ENSG00000108774	Mms0028121		ENSMUSP00000019317	ENSMUSG00000019173
Hsa0013004		ENSP00000345689	ENSG00000108774	Tni0024018		GSTENP00005991001	GSTENG00005991001
Hsa0013004		ENSP00000345689	ENSG00000108774	Tni0018802		GSTENP00022051001	GSTENG00022051001
Hsa0013004		ENSP00000345689	ENSG00000108774	Cfa0027523		ENSCAFP00000022977	ENSCAFG00000015629
Hsa0013004		ENSP00000345689	ENSG00000108774	Bta0009503		ENSBTAP00000009176	ENSBTAG00000006982
Hsa0013004		ENSP00000345689	ENSG00000108774	Rno0015680		ENSRNOP00000047469	ENSRNOG00000013038
Hsa0013004		ENSP00000345689	ENSG00000108774	Xtr0024759		ENSXETP00000004927	ENSXETG00000002305
Hsa0013004		ENSP00000345689	ENSG00000108774	Cel0002048		F26H9.6.1	F26H9.6
Hsa0013004		ENSP00000345689	ENSG00000108774	Cre0004914			
Hsa0013004		ENSP00000345689	ENSG00000108774	Ath0002732	P31582		
Hsa0013004		ENSP00000345689	ENSG00000108774	Ath0025651	Q9SN68		
Hsa0013004		ENSP00000345689	ENSG00000108774	Ddi0011585	Q86JP3		
Hsa0013004		ENSP00000345689	ENSG00000108774	Sce0005321		YNL093W	YNL093W
Hsa0013004		ENSP00000345689	ENSG00000108774	Cne0005725	Q55L37		
Hsa0013004		ENSP00000345689	ENSG00000108774	Cgl0001871	Q6FNW1		
Hsa0013004		ENSP00000345689	ENSG00000108774	Sce0003895		YKR014C	YKR014C
Hsa0013004		ENSP00000345689	ENSG00000108774	Cal0007341			
Hsa0013004		ENSP00000345689	ENSG00000108774	Ago0004584	Q75F92		
Hsa0013004		ENSP00000345689	ENSG00000108774	Ago0003725	Q75CK3		
Hsa0013004		ENSP00000345689	ENSG00000108774	Sce0005771		YOR089C	YOR089C
Hsa0013004		ENSP00000345689	ENSG00000108774	Cgl0002983	Q6FSU8		
Hsa0013004		ENSP00000345689	ENSG00000108774	Ncr0006229			
Hsa0013004		ENSP00000345689	ENSG00000108774	Dha0003472	Q6BYB0		
Hsa0013004		ENSP00000345689	ENSG00000108774	Yli0000443	Q6C077		
Hsa0013004		ENSP00000345689	ENSG00000108774	Gze0005387	Q4IBA7		
Hsa0013004		ENSP00000345689	ENSG00000108774	Kla0003235	Q6CTC6		
Hsa0013004		ENSP00000345689	ENSG00000108774	Cne0005654	Q55IB4		
Hsa0013004		ENSP00000345689	ENSG00000108774	Kla0002939	Q6CSB5		
Hsa0013004		ENSP00000345689	ENSG00000108774	Spb0002856	P36586		
Hsa0013004		ENSP00000345689	ENSG00000108774	Dha0003294	Q6BXQ4		
Hsa0013004		ENSP00000345689	ENSG00000108774	Yli0003682	Q6C9Z5		
Hsa0013004		ENSP00000345689	ENSG00000108774	Cal0005941			
Hsa0029075		ENSP00000276689	ENSG00000147684	Ptr0030682		ENSPTRP00000035176	ENSPTRG00000020569
Hsa0029075		ENSP00000276689	ENSG00000147684	Mmu0018551		ENSMMUP00000020318	ENSMMUG00000015493
Hsa0029075		ENSP00000276689	ENSG00000147684	Rno0026817		ENSRNOP00000012616	ENSRNOG00000009364
Hsa0029075		ENSP00000276689	ENSG00000147684	Mms0011450		ENSMUSP00000022980	ENSMUSG00000022354
Hsa0029075		ENSP00000276689	ENSG00000147684	Fru0018448		NEWSINFRUP00000131100	NEWSINFRUG00000124109
Hsa0029075		ENSP00000276689	ENSG00000147684	Dre0022083		ENSDARP00000060549	ENSDARG00000041314
Hsa0029075		ENSP00000276689	ENSG00000147684	Gga0009690		ENSGALP00000026301	ENSGALG00000016336
Hsa0029075		ENSP00000276689	ENSG00000147684	Xtr0026546		ENSXETP00000037993	ENSXETG00000017485
Hsa0029075		ENSP00000276689	ENSG00000147684	Mdo0003160		ENSMODP00000002236	ENSMODG00000001831
Hsa0029075		ENSP00000276689	ENSG00000147684	Ame0027512		ENSAPMP00000007867	ENSAPMG00000004561
Hsa0029075		ENSP00000276689	ENSG00000147684	Dme0001976		CG9306-PA	CG9306
Hsa0029075		ENSP00000276689	ENSG00000147684	Aga0012048		ENSANGP00000014833	ENSANGG00000012344
Hsa0029075		ENSP00000276689	ENSG00000147684	Cel0008607		C16A3.5.1	C16A3.5
Hsa0029075		ENSP00000276689	ENSG00000147684	Cbr0002642	Q60V56		
Hsa0023218		ENSP00000265164	ENSG00000138794	Ptr0024058		ENSPTRP00000028104	ENSPTRG00000016361
Hsa0023218		ENSP00000265164	ENSG00000138794	Mmu0013952		ENSMMUP00000010702	ENSMMUG00000008174
Hsa0023218		ENSP00000265164	ENSG00000138794	Cfa0019449		ENSCAFP00000016791	ENSCAFG00000011419
Hsa0023218		ENSP00000265164	ENSG00000138794	Rno0016854		ENSRNOP00000013049	ENSRNOG00000009508
Hsa0023218		ENSP00000265164	ENSG00000138794	Mms0022146		ENSMUSP00000029626	ENSMUSG00000027997
Hsa0023218		ENSP00000265164	ENSG00000138794	Bta0016274		ENSBTAP00000016642	ENSBTAG00000012537
Hsa0023218		ENSP00000265164	ENSG00000138794	Mdo0007259		ENSMODP00000007353	ENSMODG00000005948
Hsa0023218		ENSP00000265164	ENSG00000138794	Gga0015081		ENSGALP00000019870	ENSGALG00000012186
Hsa0023218		ENSP00000265164	ENSG00000138794	Tni0017267		GSTENP00033444001	GSTENG00033444001
Hsa0023218		ENSP00000265164	ENSG00000138794	Fru0002987		NEWSINFRUP00000163616	NEWSINFRUG00000153768
Hsa0023218		ENSP00000265164	ENSG00000138794	Dre0001511		ENSDARP00000041413	ENSDARG00000025608
Hsa0023218		ENSP00000265164	ENSG00000138794	Xtr0027219		ENSXETP00000052019	ENSXETG00000024111
Hsa0023218		ENSP00000265164	ENSG00000138794	Cin0018996		ENSCINP00000003198	ENSCING00000001597
Hsa0002443		ENSP00000271371	ENSG00000143156	Ptr0002401		ENSPTRP00000002753	ENSPTRG00000001655
Hsa0002443		ENSP00000271371	ENSG00000143156	Mmu0012515		ENSMMUP00000027750	ENSMMUG00000021079
Hsa0002443		ENSP00000271371	ENSG00000143156	Cfa0025681		ENSCAFP00000022471	ENSCAFG00000015252
Hsa0002443		ENSP00000271371	ENSG00000143156	Bta0011625		ENSBTAP00000003483	ENSBTAG00000002689
Hsa0002443		ENSP00000271371	ENSG00000143156	Rno0009346		ENSRNOP00000003911	ENSRNOG00000002898
Hsa0002443		ENSP00000271371	ENSG00000143156	Mms0009049		ENSMUSP00000027862	ENSMUSG00000026575
Hsa0002443		ENSP00000271371	ENSG00000143156	Mdo0010421		ENSMODP00000003648	ENSMODG00000003002
Hsa0002443		ENSP00000271371	ENSG00000143156	Gga0001438		ENSGALP00000024531	ENSGALG00000015230
Hsa0002443		ENSP00000271371	ENSG00000143156	Fru0002385		NEWSINFRUP00000178540	NEWSINFRUG00000164778
Hsa0002443		ENSP00000271371	ENSG00000143156	Dre0014483		ENSDARP00000042636	ENSDARG00000032810
Hsa0002443		ENSP00000271371	ENSG00000143156	Tni0005776		GSTENP00002334001	GSTENG00002334001
Hsa0002443		ENSP00000271371	ENSG00000143156	Tni0023335		GSTENP00025766001	GSTENG00025766001
Hsa0002443		ENSP00000271371	ENSG00000143156	Tni0023336		GSTENP00025768001	GSTENG00025768001
Hsa0002443		ENSP00000271371	ENSG00000143156	Xtr0014684		ENSXETP00000005150	ENSXETG00000002417
Hsa0002443		ENSP00000271371	ENSG00000143156	Cin0013124		ENSCINP00000005780	ENSCING00000002829
Hsa0002443		ENSP00000271371	ENSG00000143156	Lma0000313	Q4FW83		
Hsa0002443		ENSP00000271371	ENSG00000143156	Lma0001940	Q4Q2P6		
Hsa0002443		ENSP00000271371	ENSG00000143156	Cre0000692			
Hsa0015277		ENSP00000262643	ENSG00000105173	Mmu0008189		ENSMMUP00000027198	ENSMMUG00000020668
Hsa0015277		ENSP00000262643	ENSG00000105173	Rno0001606		ENSRNOP00000020014	ENSRNOG00000014786
Hsa0015277		ENSP00000262643	ENSG00000105173	Mms0003621		ENSMUSP00000054023	ENSMUSG00000002068
Hsa0015277		ENSP00000262643	ENSG00000105173	Bta0010446		ENSBTAP00000006215	ENSBTAG00000004735
Hsa0015277		ENSP00000262643	ENSG00000105173	Cfa0001825		ENSCAFP00000011290	ENSCAFG00000007614
Hsa0015277		ENSP00000262643	ENSG00000105173	Mdo0015810		ENSMODP00000015864	ENSMODG00000012680
Hsa0015277		ENSP00000262643	ENSG00000105173	Gga0003873		ENSGALP00000007147	ENSGALG00000004494
Hsa0015277		ENSP00000262643	ENSG00000105173	Xtr0010503		ENSXETP00000028298	ENSXETG00000012929
Hsa0015277		ENSP00000262643	ENSG00000105173	Fru0021737		NEWSINFRUP00000171224	NEWSINFRUG00000165440
Hsa0015277		ENSP00000262643	ENSG00000105173	Fru0021929		NEWSINFRUP00000161294	NEWSINFRUG00000151658
Hsa0015277		ENSP00000262643	ENSG00000105173	Dre0029654		ENSDARP00000024696	ENSDARG00000011133
Hsa0015277		ENSP00000262643	ENSG00000105173	Fru0021352		NEWSINFRUP00000182297	NEWSINFRUG00000162049
Hsa0015277		ENSP00000262643	ENSG00000105173	Tni0002216		GSTENP00011727001	GSTENG00011727001
Hsa0015277		ENSP00000262643	ENSG00000105173	Fru0020124		NEWSINFRUP00000178375	NEWSINFRUG00000164089
Hsa0015277		ENSP00000262643	ENSG00000105173	Cel0001436		C37A2.4a	C37A2.4
Hsa0015277		ENSP00000262643	ENSG00000105173	Ame0016484		ENSAPMP00000008094	ENSAPMG00000004667
Hsa0015277		ENSP00000262643	ENSG00000105173	Cbr0000007	Q8MUK3		
Hsa0015277		ENSP00000262643	ENSG00000105173	Aga0010077		ENSANGP00000021921	ENSANGG00000019432
Hsa0015277		ENSP00000262643	ENSG00000105173	Cin0012708		ENSCINP00000012013	ENSCING00000005818
Hsa0015277		ENSP00000262643	ENSG00000105173	Dme0002216		CG3938-PC	CG3938
Hsa0023748		ENSP00000284308	ENSG00000154162	Ptr0024902		ENSPTRP00000028738	ENSPTRG00000016755
Hsa0023748		ENSP00000284308	ENSG00000154162	Mmu0010774		ENSMMUP00000019777	ENSMMUG00000015092
Hsa0023748		ENSP00000284308	ENSG00000154162	Cfa0022358		ENSCAFP00000028088	ENSCAFG00000019028
Hsa0023748		ENSP00000284308	ENSG00000154162	Mms0011210		ENSMUSP00000074632	ENSMUSG00000040452
Hsa0023748		ENSP00000284308	ENSG00000154162	Rno0015536		ENSRNOP00000032511	ENSRNOG00000026392
Hsa0023748		ENSP00000284308	ENSG00000154162	Mdo0003730		ENSMODP00000004600	ENSMODG00000003756
Hsa0023748		ENSP00000284308	ENSG00000154162	Gga0008828		ENSGALP00000021076	ENSGALG00000012941
Hsa0023748		ENSP00000284308	ENSG00000154162	Xtr0034503		ENSXETP00000044136	ENSXETG00000020440
Hsa0023748		ENSP00000284308	ENSG00000154162	Fru0009448		NEWSINFRUP00000167683	NEWSINFRUG00000128295
Hsa0023748		ENSP00000284308	ENSG00000154162	Dre0013478		ENSDARP00000056770	ENSDARG00000038885
Hsa0023749		ENSP00000328369	ENSG00000183227	Ptr0024903		ENSPTRP00000028741	ENSPTRG00000016757
Hsa0023749		ENSP00000328369	ENSG00000183227	Mmu0005349		ENSMMUP00000015578	ENSMMUG00000011869
Hsa0023749		ENSP00000328369	ENSG00000183227	Mmu0000703		ENSMMUP00000009462	ENSMMUG00000007216
Hsa0023749		ENSP00000328369	ENSG00000183227	Mdo0016737		ENSMODP00000010966	ENSMODG00000008808
Hsa0023749		ENSP00000328369	ENSG00000183227	Mdo0002785		ENSMODP00000015389	ENSMODG00000012289
Hsa0023749		ENSP00000328369	ENSG00000183227	Gga0017930		ENSGALP00000013121	ENSGALG00000020901
Hsa0023749		ENSP00000328369	ENSG00000183227	Gga0017929		ENSGALP00000013122	ENSGALG00000008094
Hsa0023749		ENSP00000328369	ENSG00000183227	Xtr0005934		ENSXETP00000016355	ENSXETG00000007509
Hsa0023749		ENSP00000328369	ENSG00000183227	Tni0014953		GSTENP00021743001	GSTENG00021743001
Hsa0023749		ENSP00000328369	ENSG00000183227	Fru0004580		NEWSINFRUP00000143901	NEWSINFRUG00000135760
Hsa0023749		ENSP00000328369	ENSG00000183227	Cin0007078		ENSCINP00000016023	ENSCING00000007825
Hsa0023749		ENSP00000328369	ENSG00000183227	Dme0011752		CG12101-PA	CG12101
Hsa0023749		ENSP00000328369	ENSG00000183227	Dme0001995		CG16954-PB	CG16954
Hsa0023749		ENSP00000328369	ENSG00000183227	Dme0000112		CG2830-PA	CG2830
Hsa0023749		ENSP00000328369	ENSG00000183227	Aga0006455		ENSANGP00000014839	ENSANGG00000012350
Hsa0023749		ENSP00000328369	ENSG00000183227	Dme0000791		CG7235-PA	CG7235
Hsa0023749		ENSP00000328369	ENSG00000183227	Ame0017548		ENSAPMP00000029459	ENSAPMG00000005599
Hsa0023749		ENSP00000328369	ENSG00000183227	Cbr0006739	Q61FB4		
Hsa0023749		ENSP00000328369	ENSG00000183227	Cel0007493		Y22D7AL.5.3	Y22D7AL.5
Hsa0023749		ENSP00000328369	ENSG00000183227	Cne0004756	Q55Y22		
Hsa0023749		ENSP00000328369	ENSG00000183227	Gze0010832	Q4I962		
Hsa0023749		ENSP00000328369	ENSG00000183227	Cgl0001540	Q6FMR2		
Hsa0023749		ENSP00000328369	ENSG00000183227	Kla0001042	Q6CKM9		
Hsa0023749		ENSP00000328369	ENSG00000183227	Dha0001844	Q6BQE5		
Hsa0023749		ENSP00000328369	ENSG00000183227	Spb0000666	Q09864		
Hsa0023749		ENSP00000328369	ENSG00000183227	Ncr0001543			
Hsa0023749		ENSP00000328369	ENSG00000183227	Sce0004330		YLR259C	YLR259C
Hsa0023749		ENSP00000328369	ENSG00000183227	Cal0007291			
Hsa0023749		ENSP00000328369	ENSG00000183227	Ago0001604	Q754B5		
Hsa0023749		ENSP00000328369	ENSG00000183227	Yli0001407	Q6C342		
Hsa0023749		ENSP00000328369	ENSG00000183227	Ddi0003800	Q54J97		
Hsa0023749		ENSP00000328369	ENSG00000183227	Lma0003286	Q4Q711		
Hsa0023749		ENSP00000328369	ENSG00000183227	Pyo0003314	Q7RFT8		
Hsa0023749		ENSP00000328369	ENSG00000183227	Ath0019832	Q9LRW0		
Hsa0023749		ENSP00000328369	ENSG00000183227	Ath0004901	O49314		
Hsa0023749		ENSP00000328369	ENSG00000183227	Pfa0004286	Q8IJN9		
Hsa0023749		ENSP00000328369	ENSG00000183227	Lma0001614	Q4Q1M0		
Hsa0023749		ENSP00000328369	ENSG00000183227	Lma0001615	Q4Q1M1		
Hsa0023749		ENSP00000328369	ENSG00000183227	Ath0009854	Q8L7B5		
Hsa0023749		ENSP00000328369	ENSG00000183227	Ath0000649	P29197		
Hsa0023749		ENSP00000328369	ENSG00000183227	Lma0002714	Q4Q594		
Hsa0023746		ENSP00000327343	ENSG00000185034	Mmu0002844		ENSMMUP00000023283	ENSMMUG00000017702
Hsa0023746		ENSP00000327343	ENSG00000185034	Mmu0006295		ENSMMUP00000012481	ENSMMUG00000009544
Hsa0023746		ENSP00000327343	ENSG00000185034	Bta0004887		ENSBTAP00000017589	ENSBTAG00000019878
Hsa0023746		ENSP00000327343	ENSG00000185034	Mms0007077		ENSMUSP00000064466	ENSMUSG00000053293
Hsa0028290		ENSP00000348608	ENSG00000197944	Bta0023837		ENSBTAP00000028839	ENSBTAG00000010607
Hsa0028290		ENSP00000348608	ENSG00000197944	Bta0025886		ENSBTAP00000012803	ENSBTAG00000009706
Hsa0028290		ENSP00000348608	ENSG00000197944	Bta0027679		ENSBTAP00000028838	ENSBTAG00000021641
Hsa0028290		ENSP00000348608	ENSG00000197944	Bta0024744		ENSBTAP00000023178	ENSBTAG00000017432
Hsa0028290		ENSP00000348608	ENSG00000197944	Bta0023522		ENSBTAP00000005956	ENSBTAG00000026158
Hsa0028290		ENSP00000348608	ENSG00000197944	Gga0021094		ENSGALP00000028193	ENSGALG00000017550
Hsa0028290		ENSP00000348608	ENSG00000197944	Xtr0051240		ENSXETP00000038735	ENSXETG00000017843
Hsa0028290		ENSP00000348608	ENSG00000197944	Dre0020454		ENSDARP00000041657	ENSDARG00000018210
Hsa0028290		ENSP00000348608	ENSG00000197944	Xtr0022350		ENSXETP00000048700	ENSXETG00000022496
Hsa0028290		ENSP00000348608	ENSG00000197944	Tni0008463		GSTENP00008901001	GSTENG00008901001
Hsa0028290		ENSP00000348608	ENSG00000197944	Dre0027634		ENSDARP00000057522	ENSDARG00000039360
Hsa0028290		ENSP00000348608	ENSG00000197944	Xtr0034353		ENSXETP00000046438	ENSXETG00000021471
Hsa0028290		ENSP00000348608	ENSG00000197944	Xtr0020584		ENSXETP00000012153	ENSXETG00000005527
Hsa0028290		ENSP00000348608	ENSG00000197944	Xtr0012726		ENSXETP00000017521	ENSXETG00000007993
Hsa0028290		ENSP00000348608	ENSG00000197944	Dre0008629		ENSDARP00000035262	ENSDARG00000026193
Hsa0028290		ENSP00000348608	ENSG00000197944	Dre0015826		ENSDARP00000007401	ENSDARG00000017705
Hsa0028290		ENSP00000348608	ENSG00000197944	Xtr0028367		ENSXETP00000013626	ENSXETG00000006196
Hsa0028290		ENSP00000348608	ENSG00000197944	Xtr0009946		ENSXETP00000022685	ENSXETG00000010299
Hsa0028290		ENSP00000348608	ENSG00000197944	Xtr0000795		ENSXETP00000050162	ENSXETG00000023184
Hsa0028290		ENSP00000348608	ENSG00000197944	Pyo0000188	Q7R6V2		
Hsa0023744		ENSP00000274170	ENSG00000145526	Ptr0025171		ENSPTRP00000028735	ENSPTRG00000016752
Hsa0023744		ENSP00000274170	ENSG00000145526	Mmu0016237		ENSMMUP00000005866	ENSMMUG00000004389
Hsa0023744		ENSP00000274170	ENSG00000145526	Mdo0003727		ENSMODP00000004497	ENSMODG00000003670
Hsa0023744		ENSP00000274170	ENSG00000145526	Gga0008829		ENSGALP00000021078	ENSGALG00000012942
Hsa0023744		ENSP00000274170	ENSG00000145526	Xtr0026910		ENSXETP00000026819	ENSXETG00000012238
Hsa0023744		ENSP00000274170	ENSG00000145526	Tni0016581		GSTENP00022901001	GSTENG00022901001
Hsa0023744		ENSP00000274170	ENSG00000145526	Dre0013481		ENSDARP00000044959	ENSDARG00000012259
Hsa0023744		ENSP00000274170	ENSG00000145526	Fru0009449		NEWSINFRUP00000176916	NEWSINFRUG00000128299
Hsa0023745		ENSP00000318299	ENSG00000178488	Ptr0025150		ENSPTRP00000028736	ENSPTRG00000016753
Hsa0023745		ENSP00000318299	ENSG00000178488	Cfa0023966		ENSCAFP00000014967	ENSCAFG00000010193
Hsa0023745		ENSP00000318299	ENSG00000178488	Rno0008389		ENSRNOP00000045033	ENSRNOG00000000913
Hsa0023745		ENSP00000318299	ENSG00000178488	Mms0007014		ENSMUSP00000026613	ENSMUSG00000025534
Hsa0023745		ENSP00000318299	ENSG00000178488	Mdo0021079		ENSMODP00000008075	ENSMODG00000006507
Hsa0023745		ENSP00000318299	ENSG00000178488	Gga0007355		ENSGALP00000004002	ENSGALG00000002542
Hsa0023745		ENSP00000318299	ENSG00000178488	Xtr0007962		ENSXETP00000022145	ENSXETG00000010042
Hsa0023745		ENSP00000318299	ENSG00000178488	Tni0005996		GSTENP00002715001	GSTENG00002715001
Hsa0023745		ENSP00000318299	ENSG00000178488	Fru0016910		NEWSINFRUP00000170831	NEWSINFRUG00000161374
Hsa0023745		ENSP00000318299	ENSG00000178488	Tni0012515		GSTENP00016274001	GSTENG00016274001
Hsa0023745		ENSP00000318299	ENSG00000178488	Fru0016908		NEWSINFRUP00000141049	NEWSINFRUG00000133174
Hsa0023745		ENSP00000318299	ENSG00000178488	Dre0005516		ENSDARP00000063999	ENSDARG00000043585
Hsa0023214		ENSP00000329626	ENSG00000188517	Mmu0012234		ENSMMUP00000023287	ENSMMUG00000017703
Hsa0023214		ENSP00000329626	ENSG00000188517	Ptr0024051		ENSPTRP00000040095	ENSPTRG00000016356
Hsa0023214		ENSP00000329626	ENSG00000188517	Mms0022150		ENSMUSP00000087730	ENSMUSG00000058897
Hsa0023214		ENSP00000329626	ENSG00000188517	Cfa0019444		ENSCAFP00000016734	ENSCAFG00000011361
Hsa0023214		ENSP00000329626	ENSG00000188517	Bta0016300		ENSBTAP00000022980	ENSBTAG00000017282
Hsa0023743		ENSP00000348612	ENSG00000182915	Ptr0024722		ENSPTRP00000046394	ENSPTRG00000022825
Hsa0023743		ENSP00000348612	ENSG00000182915	Cel0009997		Y49E10.6.2	Y49E10.6
Hsa0023743		ENSP00000348612	ENSG00000182915	Cel0007924		E03A3.3	E03A3.3
Hsa0023743		ENSP00000348612	ENSG00000182915	Cbr0006691	Q61F55		
Hsa0023743		ENSP00000348612	ENSG00000182915	Cel0017115		W05B10.1	W05B10.1
Hsa0023743		ENSP00000348612	ENSG00000182915	Pfa0001557	Q6LF38		
Hsa0023743		ENSP00000348612	ENSG00000182915	Pyo0002868	Q7REJ1		
Hsa0028297		ENSP00000276282	ENSG00000147324	Ptr0029861		ENSPTRP00000034204	ENSPTRG00000019969
Hsa0028297		ENSP00000276282	ENSG00000147324	Mmu0020420		ENSMMUP00000021962	ENSMMUG00000016708
Hsa0028297		ENSP00000276282	ENSG00000147324	Cfa0007003		ENSCAFP00000009975	ENSCAFG00000006686
Hsa0028297		ENSP00000276282	ENSG00000147324	Bta0000132		ENSBTAP00000021162	ENSBTAG00000015913
Hsa0028297		ENSP00000276282	ENSG00000147324	Tni0027657		GSTENP00017155001	GSTENG00017155001
Hsa0028297		ENSP00000276282	ENSG00000147324	Dre0014988		ENSDARP00000065672	ENSDARG00000044693
Hsa0028297		ENSP00000276282	ENSG00000147324	Gga0014924		ENSGALP00000018639	ENSGALG00000011444
Hsa0028297		ENSP00000276282	ENSG00000147324	Fru0004255		NEWSINFRUP00000137736	NEWSINFRUG00000130146
Hsa0028297		ENSP00000276282	ENSG00000147324	Xtr0013650		ENSXETP00000000786	ENSXETG00000000371
Hsa0028297		ENSP00000276282	ENSG00000147324	Mdo0014872		ENSMODP00000023744	ENSMODG00000019027
Hsa0028297		ENSP00000276282	ENSG00000147324	Ddi0009680	Q55E58		
Hsa0028296		ENSP00000346934	ENSG00000176305	Ptr0029860		ENSPTRP00000040448	ENSPTRG00000023058
Hsa0028296		ENSP00000346934	ENSG00000176305	Mmu0002934		ENSMMUP00000005297	ENSMMUG00000003970
Hsa0028296		ENSP00000346934	ENSG00000176305	Rno0012421		ENSRNOP00000015175	ENSRNOG00000011424
Hsa0028296		ENSP00000346934	ENSG00000176305	Mms0009876		ENSMUSP00000049725	ENSMUSG00000055976
Hsa0018003		ENSP00000249423	ENSG00000138365	Ptr0007980		ENSPTRP00000021743	ENSPTRG00000012718
Hsa0018003		ENSP00000249423	ENSG00000138365	Mmu0000482		ENSMMUP00000022688	ENSMMUG00000017251
Hsa0014583		ENSP00000301293	ENSG00000167680	Bta0028523		ENSBTAP00000003621	ENSBTAG00000002793
Hsa0014583		ENSP00000301293	ENSG00000167680	Mms0024693		ENSMUSP00000001256	ENSMUSG00000001227
Hsa0014583		ENSP00000301293	ENSG00000167680	Cfa0012196		ENSCAFP00000028061	ENSCAFG00000019014
Hsa0014583		ENSP00000301293	ENSG00000167680	Gga0011759		ENSGALP00000001772	ENSGALG00000001171
Hsa0014583		ENSP00000301293	ENSG00000167680	Xtr0045759		ENSXETP00000047775	ENSXETG00000022081
Hsa0014583		ENSP00000301293	ENSG00000167680	Fru0013838		NEWSINFRUP00000151906	NEWSINFRUG00000143060
Hsa0014583		ENSP00000301293	ENSG00000167680	Fru0015337		NEWSINFRUP00000130047	NEWSINFRUG00000123123
Hsa0014583		ENSP00000301293	ENSG00000167680	Tni0027213		GSTENP00028542001	GSTENG00028542001
Hsa0014583		ENSP00000301293	ENSG00000167680	Dme0001285		CG18405-PA	CG18405
Hsa0014583		ENSP00000301293	ENSG00000167680	Aga0001160		ENSANGP00000018681	ENSANGG00000016192
Hsa0014583		ENSP00000301293	ENSG00000167680	Ame0001545		ENSAPMP00000016088	ENSAPMG00000009204
Hsa0014583		ENSP00000301293	ENSG00000167680	Dme0015557		CG6446-PB	CG6446
Hsa0014583		ENSP00000301293	ENSG00000167680	Cbr0002630	Q60V41		
Hsa0014583		ENSP00000301293	ENSG00000167680	Cel0003211		Y54E5B.1a	Y54E5B.1
Hsa0014580		ENSP00000351334	ENSG00000197335	Ptr0018375		ENSPTRP00000017531	ENSPTRG00000010312
Hsa0014581		ENSP00000301286	ENSG00000167676	Mmu0007268		ENSMMUP00000024208	ENSMMUG00000018406
Hsa0014581		ENSP00000301286	ENSG00000167676	Mmu0007269		ENSMMUP00000029827	ENSMMUG00000022656
Hsa0014581		ENSP00000301286	ENSG00000167676	Mms0024690		ENSMUSP00000002908	ENSMUSG00000002831
Hsa0014581		ENSP00000301286	ENSG00000167676	Cfa0029083		ENSCAFP00000022582	ENSCAFG00000015323
Hsa0014581		ENSP00000301286	ENSG00000167676	Bta0028528		ENSBTAP00000020833	ENSBTAG00000015690
Hsa0014581		ENSP00000301286	ENSG00000167676	Mdo0021279		ENSMODP00000001188	ENSMODG00000000998
Hsa0014581		ENSP00000301286	ENSG00000167676	Spb0003982	Q9C0Y2		
Hsa0014581		ENSP00000301286	ENSG00000167676	Ddi0003918	Q54JT4		
Hsa0018007		ENSP00000295131	ENSG00000163012	Mmu0004191		ENSMMUP00000005365	ENSMMUG00000004022
Hsa0018007		ENSP00000295131	ENSG00000163012	Cfa0020811		ENSCAFP00000021707	ENSCAFG00000014719
Hsa0018007		ENSP00000295131	ENSG00000163012	Bta0020376		ENSBTAP00000009973	ENSBTAG00000007580
Hsa0018007		ENSP00000295131	ENSG00000163012	Rno0018711		ENSRNOP00000039875	ENSRNOG00000032579
Hsa0018007		ENSP00000295131	ENSG00000163012	Mms0031575		ENSMUSP00000044913	ENSMUSG00000034552
Hsa0018007		ENSP00000295131	ENSG00000163012	Mdo0002723		ENSMODP00000013375	ENSMODG00000010674
Hsa0014587		ENSP00000262947	ENSG00000074842	Bta0014749		ENSBTAP00000024823	ENSBTAG00000018655
Hsa0014587		ENSP00000262947	ENSG00000074842	Cfa0012194		ENSCAFP00000028056	ENSCAFG00000019008
Hsa0014587		ENSP00000262947	ENSG00000074842	Mms0024695		ENSMUSP00000019723	ENSMUSG00000019579
Hsa0014587		ENSP00000262947	ENSG00000074842	Mdo0021283		ENSMODP00000001226	ENSMODG00000001033
Hsa0014587		ENSP00000262947	ENSG00000074842	Gga0011920		ENSGALP00000006768	ENSGALG00000004263
Hsa0014587		ENSP00000262947	ENSG00000074842	Fru0010829		NEWSINFRUP00000182323	NEWSINFRUG00000162868
Hsa0014587		ENSP00000262947	ENSG00000074842	Tni0016449		GSTENP00028865001	GSTENG00028865001
Hsa0014587		ENSP00000262947	ENSG00000074842	Dre0011441		ENSDARP00000041172	ENSDARG00000003597
Hsa0018005		ENSP00000304108	ENSG00000144369	Mmu0000097		ENSMMUP00000013647	ENSMMUG00000010405
Hsa0018005		ENSP00000304108	ENSG00000144369	Rno0018709		ENSRNOP00000006504	ENSRNOG00000004783
Hsa0018005		ENSP00000304108	ENSG00000144369	Mms0031574		ENSMUSP00000062702	ENSMUSG00000048388
Hsa0018005		ENSP00000304108	ENSG00000144369	Cfa0020810		ENSCAFP00000021694	ENSCAFG00000014711
Hsa0018005		ENSP00000304108	ENSG00000144369	Bta0030884		ENSBTAP00000002209	ENSBTAG00000001683
Hsa0018005		ENSP00000304108	ENSG00000144369	Mdo0002722		ENSMODP00000013357	ENSMODG00000010665
Hsa0018005		ENSP00000304108	ENSG00000144369	Gga0017761		ENSGALP00000033370	ENSGALG00000002646
Hsa0018005		ENSP00000304108	ENSG00000144369	Fru0010210		NEWSINFRUP00000131118	NEWSINFRUG00000124127
Hsa0018005		ENSP00000304108	ENSG00000144369	Tni0017948		GSTENP00031902001	GSTENG00031902001
Hsa0018004		ENSP00000261023	ENSG00000138448	Ptr0007981		ENSPTRP00000021744	ENSPTRG00000012719
Hsa0018004		ENSP00000261023	ENSG00000138448	Mmu0013669		ENSMMUP00000025579	ENSMMUG00000019462
Hsa0018004		ENSP00000261023	ENSG00000138448	Rno0018708		ENSRNOP00000006961	ENSRNOG00000004912
Hsa0018004		ENSP00000261023	ENSG00000138448	Mms0031573		ENSMUSP00000028499	ENSMUSG00000027087
Hsa0018004		ENSP00000261023	ENSG00000138448	Cfa0020805		ENSCAFP00000021616	ENSCAFG00000014597
Hsa0018004		ENSP00000261023	ENSG00000138448	Bta0020374		ENSBTAP00000026553	ENSBTAG00000019929
Hsa0018004		ENSP00000261023	ENSG00000138448	Mdo0002721		ENSMODP00000013342	ENSMODG00000010653
Hsa0018004		ENSP00000261023	ENSG00000138448	Gga0017762		ENSGALP00000004173	ENSGALG00000002655
Hsa0018004		ENSP00000261023	ENSG00000138448	Xtr0005947		ENSXETP00000029208	ENSXETG00000013317
Hsa0018004		ENSP00000261023	ENSG00000138448	Dre0000308		ENSDARP00000044313	ENSDARG00000006314
Hsa0018004		ENSP00000261023	ENSG00000138448	Fru0019205		NEWSINFRUP00000144439	NEWSINFRUG00000136244
Hsa0018004		ENSP00000261023	ENSG00000138448	Tni0002953		GSTENP00035882001	GSTENG00035882001
Hsa0018004		ENSP00000261023	ENSG00000138448	Ame0006044		ENSAPMP00000017568	ENSAPMG00000001353
Hsa0018004		ENSP00000261023	ENSG00000138448	Cel0009240		F54F2.1	F54F2.1
Hsa0018004		ENSP00000261023	ENSG00000138448	Cbr0009005	Q61QT2		
Hsa0018004		ENSP00000261023	ENSG00000138448	Cin0018551		ENSCINP00000001578	ENSCING00000000871
Hsa0018004		ENSP00000261023	ENSG00000138448	Dme0012507		CG9623-PB	CG9623
Hsa0018004		ENSP00000261023	ENSG00000138448	Aga0014396		ENSANGP00000004747	ENSANGG00000003703
Hsa0018009		ENSP00000233156	ENSG00000003436	Ptr0007986		ENSPTRP00000021752	ENSPTRG00000012723
Hsa0018009		ENSP00000233156	ENSG00000003436	Mmu0030130		ENSMMUP00000012353	ENSMMUG00000009448
Hsa0018009		ENSP00000233156	ENSG00000003436	Mms0031579		ENSMUSP00000028487	ENSMUSG00000027082
Hsa0018009		ENSP00000233156	ENSG00000003436	Rno0018716		ENSRNOP00000006787	ENSRNOG00000005039
Hsa0018009		ENSP00000233156	ENSG00000003436	Cfa0020813		ENSCAFP00000021748	ENSCAFG00000014752
Hsa0018009		ENSP00000233156	ENSG00000003436	Mdo0002725		ENSMODP00000013397	ENSMODG00000010692
Hsa0018009		ENSP00000233156	ENSG00000003436	Gga0017755		ENSGALP00000033380	ENSGALG00000002594
Hsa0018009		ENSP00000233156	ENSG00000003436	Fru0013218		NEWSINFRUP00000145572	NEWSINFRUG00000137284
Hsa0018009		ENSP00000233156	ENSG00000003436	Dre0025523		ENSDARP00000047652	ENSDARG00000034718
Hsa0018008		ENSP00000264152	ENSG00000064989	Mmu0030129		ENSMMUP00000012352	ENSMMUG00000009447
Hsa0018008		ENSP00000264152	ENSG00000064989	Bta0020370		ENSBTAP00000011169	ENSBTAG00000008483
Hsa0018008		ENSP00000264152	ENSG00000064989	Mms0031578		ENSMUSP00000072355	ENSMUSG00000059588
Hsa0018008		ENSP00000264152	ENSG00000064989	Cfa0020812		ENSCAFP00000021740	ENSCAFG00000014737
Hsa0018008		ENSP00000264152	ENSG00000064989	Rno0018715		ENSRNOP00000006462	ENSRNOG00000004622
Hsa0018008		ENSP00000264152	ENSG00000064989	Mdo0002724		ENSMODP00000013390	ENSMODG00000010687
Hsa0018008		ENSP00000264152	ENSG00000064989	Gga0017757		ENSGALP00000004139	ENSGALG00000002632
Hsa0018008		ENSP00000264152	ENSG00000064989	Tni0015556		GSTENP00016864001	GSTENG00016864001
Hsa0018008		ENSP00000264152	ENSG00000064989	Dre0000750		ENSDARP00000021509	ENSDARG00000011473
Hsa0018008		ENSP00000264152	ENSG00000064989	Dre0014269		ENSDARP00000043907	ENSDARG00000011571
Hsa0018008		ENSP00000264152	ENSG00000064989	Tni0017926		GSTENP00020073001	GSTENG00020073001
Hsa0018008		ENSP00000264152	ENSG00000064989	Fru0013217		NEWSINFRUP00000145573	NEWSINFRUG00000137285
Hsa0018008		ENSP00000264152	ENSG00000064989	Fru0012532		NEWSINFRUP00000148605	NEWSINFRUG00000140048
Hsa0018008		ENSP00000264152	ENSG00000064989	Cin0007537		ENSCINP00000007588	ENSCING00000003679
Hsa0018008		ENSP00000264152	ENSG00000064989	Ame0004326		ENSAPMP00000000776	ENSAPMG00000000489
Hsa0018008		ENSP00000264152	ENSG00000064989	Dme0014849		CG32843-PA	CG32843
Hsa0018008		ENSP00000264152	ENSG00000064989	Aga0000871		ENSANGP00000014164	ENSANGG00000011675
Hsa0016025		ENSP00000253727	ENSG00000131408	Mmu0022253		ENSMMUP00000030833	ENSMMUG00000023418
Hsa0016025		ENSP00000253727	ENSG00000131408	Bta0011074		ENSBTAP00000004229	ENSBTAG00000003264
Hsa0016025		ENSP00000253727	ENSG00000131408	Cfa0001122		ENSCAFP00000004944	ENSCAFG00000003338
Hsa0016025		ENSP00000253727	ENSG00000131408	Rno0001762		ENSRNOP00000026862	ENSRNOG00000019812
Hsa0016025		ENSP00000253727	ENSG00000131408	Xtr0012494		ENSXETP00000000613	ENSXETG00000000307
Hsa0016025		ENSP00000253727	ENSG00000131408	Cin0009034		ENSCINP00000014777	ENSCING00000007203
Hsa0016025		ENSP00000253727	ENSG00000131408	Dme0013607		CG1765-PB	CG1765
Hsa0016025		ENSP00000253727	ENSG00000131408	Aga0009318		ENSANGP00000009112	ENSANGG00000006829
Hsa0016025		ENSP00000253727	ENSG00000131408	Ame0017092		ENSAPMP00000012010	ENSAPMG00000006894
Hsa0027053		ENSP00000258781	ENSG00000136280	Mmu0014700		ENSMMUP00000002392	ENSMMUG00000001799
Hsa0027053		ENSP00000258781	ENSG00000136280	Ptr0028433		ENSPTRP00000032732	ENSPTRG00000019156
Hsa0027053		ENSP00000258781	ENSG00000136280	Rno0010634		ENSRNOP00000010070	ENSRNOG00000007643
Hsa0027053		ENSP00000258781	ENSG00000136280	Mms0026420		ENSMUSP00000000388	ENSMUSG00000000378
Hsa0027053		ENSP00000258781	ENSG00000136280	Bta0015905		ENSBTAP00000033542	ENSBTAG00000008090
Hsa0027053		ENSP00000258781	ENSG00000136280	Cfa0006492		ENSCAFP00000004675	ENSCAFG00000003136
Hsa0027053		ENSP00000258781	ENSG00000136280	Xtr0020867		ENSXETP00000051457	ENSXETG00000023868
Hsa0027053		ENSP00000258781	ENSG00000136280	Gga0007753		ENSGALP00000008992	ENSGALG00000005612
Hsa0027053		ENSP00000258781	ENSG00000136280	Fru0007951		NEWSINFRUP00000133870	NEWSINFRUG00000126620
Hsa0027053		ENSP00000258781	ENSG00000136280	Dre0018386		ENSDARP00000022543	ENSDARG00000013705
Hsa0027053		ENSP00000258781	ENSG00000136280	Tni0007755		GSTENP00006951001	GSTENG00006951001
Hsa0027053		ENSP00000258781	ENSG00000136280	Mdo0004389		ENSMODP00000013288	ENSMODG00000010607
Hsa0027053		ENSP00000258781	ENSG00000136280	Cin0013456		ENSCINP00000002987	ENSCING00000001510
Hsa0027050		ENSP00000275523	ENSG00000146676	Ptr0028428		ENSPTRP00000040407	ENSPTRG00000023962
Hsa0027050		ENSP00000275523	ENSG00000146676	Rno0010630		ENSRNOP00000009214	ENSRNOG00000007042
Hsa0027050		ENSP00000275523	ENSG00000146676	Mms0026418		ENSMUSP00000055596	ENSMUSG00000049647
Hsa0027050		ENSP00000275523	ENSG00000146676	Mdo0001978		ENSMODP00000020060	ENSMODG00000016071
Hsa0027050		ENSP00000275523	ENSG00000146676	Xtr0017895		ENSXETP00000002708	ENSXETG00000001257
Hsa0027050		ENSP00000275523	ENSG00000146676	Tni0000069		GSTENP00025352001	GSTENG00025352001
Hsa0027050		ENSP00000275523	ENSG00000146676	Dre0019236		ENSDARP00000051656	ENSDARG00000035627
Hsa0027050		ENSP00000275523	ENSG00000146676	Dre0000148		ENSDARP00000050506	ENSDARG00000030190
Hsa0027050		ENSP00000275523	ENSG00000146676	Fru0004191		NEWSINFRUP00000183104	NEWSINFRUG00000163792
Hsa0027050		ENSP00000275523	ENSG00000146676	Tni0020926		GSTENP00029085001	GSTENG00029085001
Hsa0027050		ENSP00000275523	ENSG00000146676	Fru0001018		NEWSINFRUP00000161585	NEWSINFRUG00000151915
Hsa0027050		ENSP00000275523	ENSG00000146676	Cin0011469		ENSCINP00000013060	ENSCING00000006338
Hsa0027050		ENSP00000275523	ENSG00000146676	Ame0018602		ENSAPMP00000033544	ENSAPMG00000016692
Hsa0027050		ENSP00000275523	ENSG00000146676	Aga0007461		ENSANGP00000016990	ENSANGG00000014501
Hsa0027050		ENSP00000275523	ENSG00000146676	Dme0010365		CG1507-PB	CG1507
Hsa0027050		ENSP00000275523	ENSG00000146676	Cel0011807		F45E4.2.3	F45E4.2
Hsa0027050		ENSP00000275523	ENSG00000146676	Cbr0009543	Q61T32		
Hsa0027050		ENSP00000275523	ENSG00000146676	Ath0032234	Q9SKZ1		
Hsa0027051		ENSP00000297298	ENSG00000136286	Mmu0015513		ENSMMUP00000011688	ENSMMUG00000008914
Hsa0027051		ENSP00000297298	ENSG00000136286	Ptr0028432		ENSPTRP00000032730	ENSPTRG00000019155
Hsa0027051		ENSP00000297298	ENSG00000136286	Cfa0006490		ENSCAFP00000004672	ENSCAFG00000003132
Hsa0027051		ENSP00000297298	ENSG00000136286	Bta0015903		ENSBTAP00000008366	ENSBTAG00000006377
Hsa0027051		ENSP00000297298	ENSG00000136286	Mms0026419		ENSMUSP00000003459	ENSMUSG00000020437
Hsa0027051		ENSP00000297298	ENSG00000136286	Rno0010632		ENSRNOP00000010021	ENSRNOG00000007113
Hsa0027051		ENSP00000297298	ENSG00000136286	Mdo0004635		ENSMODP00000017896	ENSMODG00000014320
Hsa0027051		ENSP00000297298	ENSG00000136286	Gga0007763		ENSGALP00000009037	ENSGALG00000005644
Hsa0027051		ENSP00000297298	ENSG00000136286	Dre0017272		ENSDARP00000052415	ENSDARG00000036104
Hsa0027051		ENSP00000297298	ENSG00000136286	Fru0007769		NEWSINFRUP00000142077	NEWSINFRUG00000134095
Hsa0027051		ENSP00000297298	ENSG00000136286	Cin0009841		ENSCINP00000005968	ENSCING00000002907
Hsa0027051		ENSP00000297298	ENSG00000136286	Cbr0002382	Q60U37		
Hsa0027051		ENSP00000297298	ENSG00000136286	Cel0007921		T02C12.1.1	T02C12.1
Hsa0027051		ENSP00000297298	ENSG00000136286	Dme0001595		CG7438-PA	CG7438
Hsa0027051		ENSP00000297298	ENSG00000136286	Aga0012353		ENSANGP00000012395	ENSANGG00000009906
Hsa0001658		ENSP00000261441	ENSG00000081019	Ptr0001648		ENSPTRP00000001933	ENSPTRG00000001124
Hsa0001658		ENSP00000261441	ENSG00000081019	Bta0019539		ENSBTAP00000026134	ENSBTAG00000019617
Hsa0001658		ENSP00000261441	ENSG00000081019	Cfa0007760		ENSCAFP00000013585	ENSCAFG00000009241
Hsa0001658		ENSP00000261441	ENSG00000081019	Rno0016600		ENSRNOP00000026631	ENSRNOG00000019671
Hsa0001658		ENSP00000261441	ENSG00000081019	Mms0021873		ENSMUSP00000069246	ENSMUSG00000044098
Hsa0001658		ENSP00000261441	ENSG00000081019	Mdo0000018		ENSMODP00000000890	ENSMODG00000000742
Hsa0001658		ENSP00000261441	ENSG00000081019	Gga0011318		ENSGALP00000002875	ENSGALG00000001860
Hsa0001658		ENSP00000261441	ENSG00000081019	Xtr0002321		ENSXETP00000028876	ENSXETG00000013190
Hsa0001658		ENSP00000261441	ENSG00000081019	Tni0013737		GSTENP00022758001	GSTENG00022758001
Hsa0001658		ENSP00000261441	ENSG00000081019	Fru0009964		NEWSINFRUP00000162420	NEWSINFRUG00000152684
Hsa0005804		ENSP00000335191	ENSG00000167800	Ptr0033841		ENSPTRP00000006834	ENSPTRG00000003972
Hsa0005804		ENSP00000335191	ENSG00000167800	Mmu0011090		ENSMMUP00000024379	ENSMMUG00000018529
Hsa0005804		ENSP00000335191	ENSG00000167800	Cfa0009005		ENSCAFP00000016574	ENSCAFG00000011264
Hsa0005804		ENSP00000335191	ENSG00000167800	Bta0004122		ENSBTAP00000015683	ENSBTAG00000011816
Hsa0005804		ENSP00000335191	ENSG00000167800	Mms0022422		ENSMUSP00000037401	ENSMUSG00000037477
Hsa0005804		ENSP00000335191	ENSG00000167800	Rno0003386		ENSRNOP00000024129	ENSRNOG00000017944
Hsa0005804		ENSP00000335191	ENSG00000167800	Mdo0025747		ENSMODP00000026664	ENSMODG00000021334
Hsa0005804		ENSP00000335191	ENSG00000167800	Dme0011436		CG11202-PA	CG11202
Hsa0005804		ENSP00000335191	ENSG00000167800	Ame0020232		ENSAPMP00000005768	ENSAPMG00000003290
Hsa0005807		ENSP00000255084	ENSG00000132746	Bta0004120		ENSBTAP00000015995	ENSBTAG00000013093
Hsa0005807		ENSP00000255084	ENSG00000132746	Cfa0009003		ENSCAFP00000016562	ENSCAFG00000011246
Hsa0005807		ENSP00000255084	ENSG00000132746	Mdo0025743		ENSMODP00000026660	ENSMODG00000021331
Hsa0005807		ENSP00000255084	ENSG00000132746	Gga0015612		ENSGALP00000005509	ENSGALG00000003490
Hsa0005807		ENSP00000255084	ENSG00000132746	Xtr0024647		ENSXETP00000027209	ENSXETG00000012447
Hsa0005807		ENSP00000255084	ENSG00000132746	Tni0002567		GSTENP00026144001	GSTENG00026144001
Hsa0005807		ENSP00000255084	ENSG00000132746	Dre0001644		ENSDARP00000002746	ENSDARG00000013839
Hsa0005807		ENSP00000255084	ENSG00000132746	Aga0000498		ENSANGP00000009992	ENSANGG00000007503
Hsa0005807		ENSP00000255084	ENSG00000132746	Dme0013785		CG11140-PG	CG11140
Hsa0005806		ENSP00000255082	ENSG00000132744	Ptr0033843		ENSPTRP00000006835	ENSPTRG00000003973
Hsa0005806		ENSP00000255082	ENSG00000132744	Mmu0011092		ENSMMUP00000024382	ENSMMUG00000018532
Hsa0005806		ENSP00000255082	ENSG00000132744	Rno0003385		ENSRNOP00000024112	ENSRNOG00000017901
Hsa0005806		ENSP00000255082	ENSG00000132744	Mms0022421		ENSMUSP00000050056	ENSMUSG00000024866
Hsa0005806		ENSP00000255082	ENSG00000132744	Xtr0004729		ENSXETP00000019664	ENSXETG00000008975
Hsa0005806		ENSP00000255082	ENSG00000132744	Tni0009333		GSTENP00011466001	GSTENG00011466001
Hsa0005806		ENSP00000255082	ENSG00000132744	Fru0017335		NEWSINFRUP00000147914	NEWSINFRUG00000139421
Hsa0005806		ENSP00000255082	ENSG00000132744	Fru0007285		NEWSINFRUP00000174758	NEWSINFRUG00000149498
Hsa0005806		ENSP00000255082	ENSG00000132744	Dre0008221		ENSDARP00000052904	ENSDARG00000036419
Hsa0005806		ENSP00000255082	ENSG00000132744	Dre0008220		ENSDARP00000052906	ENSDARG00000036421
Hsa0005806		ENSP00000255082	ENSG00000132744	Cin0012084		ENSCINP00000006591	ENSCING00000003224
Hsa0017855		ENSP00000272797	ENSG00000144362	Ptr0007812		ENSPTRP00000021557	ENSPTRG00000012619
Hsa0017855		ENSP00000272797	ENSG00000144362	Mmu0008216		ENSMMUP00000027081	ENSMMUG00000020566
Hsa0017855		ENSP00000272797	ENSG00000144362	Bta0020534		ENSBTAP00000001447	ENSBTAG00000001093
Hsa0017855		ENSP00000272797	ENSG00000144362	Rno0018553		ENSRNOP00000010508	ENSRNOG00000007981
Hsa0017855		ENSP00000272797	ENSG00000144362	Cfa0020648		ENSCAFP00000018122	ENSCAFG00000012305
Hsa0017855		ENSP00000272797	ENSG00000144362	Mms0031425		ENSMUSP00000050219	ENSMUSG00000042155
Hsa0017855		ENSP00000272797	ENSG00000144362	Mdo0002599		ENSMODP00000010168	ENSMODG00000008183
Hsa0017855		ENSP00000272797	ENSG00000144362	Gga0018149		ENSGALP00000015775	ENSGALG00000020737
Hsa0017855		ENSP00000272797	ENSG00000144362	Tni0015275		GSTENP00031409001	GSTENG00031409001
Hsa0017855		ENSP00000272797	ENSG00000144362	Xtr0008243		ENSXETP00000040968	ENSXETG00000018861
Hsa0017855		ENSP00000272797	ENSG00000144362	Dre0029742		ENSDARP00000049219	ENSDARG00000030592
Hsa0017855		ENSP00000272797	ENSG00000144362	Ame0007094		ENSAPMP00000003833	ENSAPMG00000002220
Hsa0017854		ENSP00000284676	ENSG00000154479	Ptr0007809		ENSPTRP00000021555	ENSPTRG00000012618
Hsa0017854		ENSP00000284676	ENSG00000154479	Mmu0006143		ENSMMUP00000001822	ENSMMUG00000001366
Hsa0017854		ENSP00000284676	ENSG00000154479	Cfa0020655		ENSCAFP00000018242	ENSCAFG00000012387
Hsa0017854		ENSP00000284676	ENSG00000154479	Bta0020532		ENSBTAP00000001443	ENSBTAG00000001090
Hsa0017854		ENSP00000284676	ENSG00000154479	Rno0018551		ENSRNOP00000043154	ENSRNOG00000030535
Hsa0017854		ENSP00000284676	ENSG00000154479	Mdo0002597		ENSMODP00000010087	ENSMODG00000008115
Hsa0017854		ENSP00000284676	ENSG00000154479	Gga0018152		ENSGALP00000015968	ENSGALG00000009832
Hsa0017854		ENSP00000284676	ENSG00000154479	Xtr0008251		ENSXETP00000041055	ENSXETG00000018928
Hsa0017854		ENSP00000284676	ENSG00000154479	Dre0029744		ENSDARP00000050668	ENSDARG00000034251
Hsa0017854		ENSP00000284676	ENSG00000154479	Fru0009655		NEWSINFRUP00000149269	NEWSINFRUG00000140651
Hsa0017854		ENSP00000284676	ENSG00000154479	Tni0015277		GSTENP00031407001	GSTENG00031407001
Hsa0017854		ENSP00000284676	ENSG00000154479	Cin0005842		ENSCINP00000013665	ENSCING00000006667
Hsa0005803		ENSP00000301490	ENSG00000167799	Mmu0011089		ENSMMUP00000024378	ENSMMUG00000018528
Hsa0005803		ENSP00000301490	ENSG00000167799	Bta0004123		ENSBTAP00000015676	ENSBTAG00000011809
Hsa0005803		ENSP00000301490	ENSG00000167799	Cfa0009006		ENSCAFP00000016582	ENSCAFG00000011277
Hsa0005803		ENSP00000301490	ENSG00000167799	Mms0022423		ENSMUSP00000025802	ENSMUSG00000024869
Hsa0005803		ENSP00000301490	ENSG00000167799	Rno0003387		ENSRNOP00000024237	ENSRNOG00000017955
Hsa0005803		ENSP00000301490	ENSG00000167799	Tni0025847		GSTENP00026807001	GSTENG00026807001
Hsa0005803		ENSP00000301490	ENSG00000167799	Dre0002077		ENSDARP00000007179	ENSDARG00000007722
Hsa0005803		ENSP00000301490	ENSG00000167799	Fru0017326		NEWSINFRUP00000173072	NEWSINFRUG00000153875
Hsa0005803		ENSP00000301490	ENSG00000167799	Mdo0025748		ENSMODP00000026665	ENSMODG00000021335
Hsa0005803		ENSP00000301490	ENSG00000167799	Cbr0011670	Q621Z1		
Hsa0005803		ENSP00000301490	ENSG00000167799	Cel0004615		Y38A8.1	Y38A8.1
Hsa0005803		ENSP00000301490	ENSG00000167799	Aga0015455		ENSANGP00000020516	ENSANGG00000018027
Hsa0005803		ENSP00000301490	ENSG00000167799	Dme0012107		CG11095-PA	CG11095
Hsa0005803		ENSP00000301490	ENSG00000167799	Xtr0052044		ENSXETP00000045554	ENSXETG00000021076
Hsa0005803		ENSP00000301490	ENSG00000167799	Cne0001178	Q55KY5		
Hsa0005803		ENSP00000301490	ENSG00000167799	Cre0015177			
Hsa0005803		ENSP00000301490	ENSG00000167799	Ath0002174	Q8GYB1		
Hsa0005803		ENSP00000301490	ENSG00000167799	Ath0032444	Q3E701		
Hsa0005803		ENSP00000301490	ENSG00000167799	Ath0002181	O22951		
Hsa0005802		ENSP00000327861	ENSG00000183005	Ptr0033839		ENSPTRP00000006831	ENSPTRG00000003970
Hsa0005802		ENSP00000327861	ENSG00000183005	Mmu0011088		ENSMMUP00000024377	ENSMMUG00000018527
Hsa0005802		ENSP00000327861	ENSG00000183005	Bta0004124		ENSBTAP00000029027	ENSBTAG00000021777
Hsa0005802		ENSP00000327861	ENSG00000183005	Cfa0009007		ENSCAFP00000016651	ENSCAFG00000011297
Hsa0005802		ENSP00000327861	ENSG00000183005	Rno0003388		ENSRNOP00000024353	ENSRNOG00000018029
Hsa0005802		ENSP00000327861	ENSG00000183005	Mms0022424		ENSMUSP00000025806	ENSMUSG00000024871
Hsa0005802		ENSP00000327861	ENSG00000183005	Cel0008687		F37A4.7d	F37A4.7
Hsa0005802		ENSP00000327861	ENSG00000183005	Dme0011701		CG11556-PA	CG11556
Hsa0005802		ENSP00000327861	ENSG00000183005	Cbr0004169	Q612T6		
Hsa0005802		ENSP00000327861	ENSG00000183005	Ame0018497		ENSAPMP00000032132	ENSAPMG00000015599
Hsa0017859		ENSP00000260953	ENSG00000138382	Ptr0007815		ENSPTRP00000021561	ENSPTRG00000012621
Hsa0017859		ENSP00000260953	ENSG00000138382	Mmu0001744		ENSMMUP00000012982	ENSMMUG00000009923
Hsa0017859		ENSP00000260953	ENSG00000138382	Mmu0016363		ENSMMUP00000030350	ENSMMUG00000023054
Hsa0017859		ENSP00000260953	ENSG00000138382	Bta0025831		ENSBTAP00000036736	ENSBTAG00000026008
Hsa0017859		ENSP00000260953	ENSG00000138382	Cfa0020658		ENSCAFP00000018314	ENSCAFG00000012438
Hsa0017859		ENSP00000260953	ENSG00000138382	Mms0031428		ENSMUSP00000050907	ENSMUSG00000051730
Hsa0017859		ENSP00000260953	ENSG00000138382	Rno0018556		ENSRNOP00000011304	ENSRNOG00000008469
Hsa0017859		ENSP00000260953	ENSG00000138382	Mdo0002603		ENSMODP00000010234	ENSMODG00000008236
Hsa0017859		ENSP00000260953	ENSG00000138382	Xtr0008245		ENSXETP00000040970	ENSXETG00000018894
Hsa0017859		ENSP00000260953	ENSG00000138382	Gga0018146		ENSGALP00000015733	ENSGALG00000009676
Hsa0017859		ENSP00000260953	ENSG00000138382	Dre0029032		ENSDARP00000011160	ENSDARG00000018736
Hsa0017859		ENSP00000260953	ENSG00000138382	Fru0009652		NEWSINFRUP00000169322	NEWSINFRUG00000140719
Hsa0017859		ENSP00000260953	ENSG00000138382	Tni0011417		GSTENP00038058001	GSTENG00038058001
Hsa0017859		ENSP00000260953	ENSG00000138382	Dme0005609		CG9666-PA	CG9666
Hsa0017859		ENSP00000260953	ENSG00000138382	Cin0019237		ENSCINP00000002208	ENSCING00000001170
Hsa0017859		ENSP00000260953	ENSG00000138382	Aga0014567		ENSANGP00000019387	ENSANGG00000016898
Hsa0017859		ENSP00000260953	ENSG00000138382	Ecu0001180	Q8SUJ2		
Hsa0017859		ENSP00000260953	ENSG00000138382	Cel0008118		C38D4.9.1	C38D4.9
Hsa0017859		ENSP00000260953	ENSG00000138382	Cbr0003553	Q60Z35		
Hsa0017859		ENSP00000260953	ENSG00000138382	Ath0026800	Q9SVV0		
Hsa0017858		ENSP00000260956	ENSG00000138385	Bta0025830		ENSBTAP00000036737	ENSBTAG00000008716
Hsa0017858		ENSP00000260956	ENSG00000138385	Rno0018554		ENSRNOP00000011175	ENSRNOG00000007998
Hsa0017858		ENSP00000260956	ENSG00000138385	Mms0031426		ENSMUSP00000088365	ENSMUSG00000068882
Hsa0017858		ENSP00000260956	ENSG00000138385	Cfa0020657		ENSCAFP00000018287	ENSCAFG00000012418
Hsa0017858		ENSP00000260956	ENSG00000138385	Mdo0002602		ENSMODP00000010225	ENSMODG00000008227
Hsa0017858		ENSP00000260956	ENSG00000138385	Mdo0013800		ENSMODP00000024054	ENSMODG00000019271
Hsa0017858		ENSP00000260956	ENSG00000138385	Mdo0009138		ENSMODP00000008714	ENSMODG00000007027
Hsa0017858		ENSP00000260956	ENSG00000138385	Gga0018148		ENSGALP00000032573	ENSGALG00000009677
Hsa0017858		ENSP00000260956	ENSG00000138385	Tni0015274		GSTENP00031410001	GSTENG00031410001
Hsa0017858		ENSP00000260956	ENSG00000138385	Dre0015422		ENSDARP00000041626	ENSDARG00000029252
Hsa0017858		ENSP00000260956	ENSG00000138385	Aga0010941		ENSANGP00000019415	ENSANGG00000016926
Hsa0017858		ENSP00000260956	ENSG00000138385	Ame0016661		ENSAPMP00000001040	ENSAPMG00000000644
Hsa0017858		ENSP00000260956	ENSG00000138385	Cel0000833		C44E4.4	C44E4.4
Hsa0017858		ENSP00000260956	ENSG00000138385	Cbr0001363	Q60PI3		
Hsa0018066		ENSP00000233893	ENSG00000115541	Xtr0005936		ENSXETP00000016357	ENSXETG00000007510
Hsa0018066		ENSP00000233893	ENSG00000115541	Tni0014952		GSTENP00021744001	GSTENG00021744001
Hsa0018066		ENSP00000233893	ENSG00000115541	Fru0004581		NEWSINFRUP00000143898	NEWSINFRUG00000135759
Hsa0018066		ENSP00000233893	ENSG00000115541	Cbr0006738	Q61FB3		
Hsa0018066		ENSP00000233893	ENSG00000115541	Cel0007492		Y22D7AL.10.2	Y22D7AL.10
Hsa0018066		ENSP00000233893	ENSG00000115541	Dme0007673		CG9920-PA	CG9920
Hsa0018066		ENSP00000233893	ENSG00000115541	Ame0017553		ENSAPMP00000025588	ENSAPMG00000015602
Hsa0018066		ENSP00000233893	ENSG00000115541	Aga0003581		ENSANGP00000011747	ENSANGG00000009258
Hsa0018066		ENSP00000233893	ENSG00000115541	Dme0004824		CG11267-PA	CG11267
Hsa0018066		ENSP00000233893	ENSG00000115541	Ncr0004210			
Hsa0018066		ENSP00000233893	ENSG00000115541	Cal0007340			
Hsa0018066		ENSP00000233893	ENSG00000115541	Lma0004042	Q4Q9D2		
Hsa0018066		ENSP00000233893	ENSG00000115541	Kla0001988	Q6CNW9		
Hsa0018066		ENSP00000233893	ENSG00000115541	Kla0001989	Q6CNX0		
Hsa0018066		ENSP00000233893	ENSG00000115541	Sce0005697		YOR020C	YOR020C
Hsa0018066		ENSP00000233893	ENSG00000115541	Pyo0005121	Q7RKZ8		
Hsa0018066		ENSP00000233893	ENSG00000115541	Pfa0003396	Q8I5Q3		
Hsa0018066		ENSP00000233893	ENSG00000115541	Cre0018251			
Hsa0018066		ENSP00000233893	ENSG00000115541	Yli0005570	Q6CFM6		
Hsa0018066		ENSP00000233893	ENSG00000115541	Ddi0003774	Q54J68		
Hsa0018066		ENSP00000233893	ENSG00000115541	Gze0004773	Q4I9A1		
Hsa0018066		ENSP00000233893	ENSG00000115541	Cgl0002619	Q6FRI5		
Hsa0018066		ENSP00000233893	ENSG00000115541	Ago0002573	Q758J7		
Hsa0018066		ENSP00000233893	ENSG00000115541	Ath0000648	P34893		
Hsa0018066		ENSP00000233893	ENSG00000115541	Lma0004040	Q4Q9D0		
Hsa0018066		ENSP00000233893	ENSG00000115541	Dha0003295	Q6BXQ5		
Hsa0018066		ENSP00000233893	ENSG00000115541	Ath0004897	O49306		
Hsa0018066		ENSP00000233893	ENSG00000115541	Spb0000248	O59804		
Hsa0029567		ENSP00000323685	ENSG00000137135	Ptr0005119		ENSPTRP00000035774	ENSPTRG00000020915
Hsa0029567		ENSP00000323685	ENSG00000137135	Mmu0012724		ENSMMUP00000021444	ENSMMUG00000016323
Hsa0029567		ENSP00000323685	ENSG00000137135	Rno0022782		ENSRNOP00000038636	ENSRNOG00000021433
Hsa0029567		ENSP00000323685	ENSG00000137135	Mms0029007		ENSMUSP00000055293	ENSMUSG00000051517
Hsa0029567		ENSP00000323685	ENSG00000137135	Bta0012330		ENSBTAP00000015167	ENSBTAG00000011416
Hsa0029567		ENSP00000323685	ENSG00000137135	Cfa0003322		ENSCAFP00000003053	ENSCAFG00000002073
Hsa0029567		ENSP00000323685	ENSG00000137135	Mdo0011000		ENSMODP00000009313	ENSMODG00000007501
Hsa0029567		ENSP00000323685	ENSG00000137135	Gga0023712		ENSGALP00000004079	ENSGALG00000002599
Hsa0029567		ENSP00000323685	ENSG00000137135	Dre0010611		ENSDARP00000012708	ENSDARG00000013476
Hsa0029567		ENSP00000323685	ENSG00000137135	Xtr0042940		ENSXETP00000043445	ENSXETG00000020139
Hsa0005809		ENSP00000340009	ENSG00000189366	Mmu0028840		ENSMMUP00000009839	ENSMMUG00000007494
Hsa0005809		ENSP00000340009	ENSG00000189366	Mms0018054		ENSMUSP00000046534	ENSMUSG00000039427
Hsa0005809		ENSP00000340009	ENSG00000189366	Rno0004408		ENSRNOP00000003856	ENSRNOG00000002883
Hsa0005809		ENSP00000340009	ENSG00000189366	Cfa0024711		ENSCAFP00000028202	ENSCAFG00000019111
Hsa0005809		ENSP00000340009	ENSG00000189366	Bta0001319		ENSBTAP00000002836	ENSBTAG00000002189
Hsa0005809		ENSP00000340009	ENSG00000189366	Mdo0010938		ENSMODP00000007326	ENSMODG00000005925
Hsa0005809		ENSP00000340009	ENSG00000189366	Gga0005165		ENSGALP00000003213	ENSGALG00000002067
Hsa0005809		ENSP00000340009	ENSG00000189366	Fru0016754		NEWSINFRUP00000129424	NEWSINFRUG00000122557
Hsa0005809		ENSP00000340009	ENSG00000189366	Tni0023623		GSTENP00015457001	GSTENG00015457001
Hsa0005809		ENSP00000340009	ENSG00000189366	Tni0018928		GSTENP00021284001	GSTENG00021284001
Hsa0005809		ENSP00000340009	ENSG00000189366	Dre0001427		ENSDARP00000055416	ENSDARG00000038021
Hsa0005809		ENSP00000340009	ENSG00000189366	Cin0009056		ENSCINP00000014811	ENSCING00000007217
Hsa0005809		ENSP00000340009	ENSG00000189366	Ame0020309		ENSAPMP00000004904	ENSAPMG00000002809
Hsa0005809		ENSP00000340009	ENSG00000189366	Aga0005941		ENSANGP00000010464	ENSANGG00000007975
Hsa0005809		ENSP00000340009	ENSG00000189366	Dme0008216		CG18012-PA	CG18012
Hsa0005809		ENSP00000340009	ENSG00000189366	Ago0000014	Q75BA5		
Hsa0005809		ENSP00000340009	ENSG00000189366	Ddi0001862	P90522		
Hsa0005809		ENSP00000340009	ENSG00000189366	Ncr0007067			
Hsa0005809		ENSP00000340009	ENSG00000189366	Kla0000020	Q6CVU2		
Hsa0005809		ENSP00000340009	ENSG00000189366	Gze0001797	Q4HZH7		
Hsa0005809		ENSP00000340009	ENSG00000189366	Sce0000367		YBR110W	YBR110W
Hsa0005809		ENSP00000340009	ENSG00000189366	Yli0000013	Q6C3K2		
Hsa0005809		ENSP00000340009	ENSG00000189366	Spb0000048	O13933		
Hsa0005809		ENSP00000340009	ENSG00000189366	Cne0005056	Q55Z38		
Hsa0005809		ENSP00000340009	ENSG00000189366	Dha0000012	Q6BS98		
Hsa0005809		ENSP00000340009	ENSG00000189366	Cal0004191			
Hsa0005809		ENSP00000340009	ENSG00000189366	Dha0005558	Q6BS97		
Hsa0005809		ENSP00000340009	ENSG00000189366	Cgl0000014	Q6FLZ2		
Hsa0005809		ENSP00000340009	ENSG00000189366	Cbr0002651	Q60V66		
Hsa0005809		ENSP00000340009	ENSG00000189366	Cel0008637		T26A5.4	T26A5.4
Hsa0005809		ENSP00000340009	ENSG00000189366	Ath0009893	Q8L7M0		
Hsa0005809		ENSP00000340009	ENSG00000189366	Ath0016827	Q9FX74		
Hsa0005809		ENSP00000340009	ENSG00000189366	Cre0005046			
Hsa0005808		ENSP00000340214	ENSG00000187784	Cfa0006067		ENSCAFP00000007972	ENSCAFG00000005341
Hsa0005808		ENSP00000340214	ENSG00000187784	Cfa0027828		ENSCAFP00000025708	ENSCAFG00000017441
Hsa0005808		ENSP00000340214	ENSG00000187784	Xtr0029466		ENSXETP00000050478	ENSXETG00000023356
Hsa0005808		ENSP00000340214	ENSG00000187784	Xtr0046974		ENSXETP00000024939	ENSXETG00000011422
Hsa0001710		ENSP00000352950	ENSG00000196505	Ptr0001702		ENSPTRP00000001993	ENSPTRG00000001167
Hsa0001710		ENSP00000352950	ENSG00000196505	Mmu0029540		ENSMMUP00000011154	ENSMMUG00000008509
Hsa0001710		ENSP00000352950	ENSG00000196505	Mms0020836		ENSMUSP00000088881	ENSMUSG00000046494
Hsa0001710		ENSP00000352950	ENSG00000196505	Mms0021817		ENSMUSP00000029459	ENSMUSG00000027865
Hsa0001710		ENSP00000352950	ENSG00000196505	Rno0016546		ENSRNOP00000026953	ENSRNOG00000019754
Hsa0001710		ENSP00000352950	ENSG00000196505	Bta0019501		ENSBTAP00000021791	ENSBTAG00000016387
Hsa0001710		ENSP00000352950	ENSG00000196505	Mdo0021144		ENSMODP00000006423	ENSMODG00000005215
Hsa0001710		ENSP00000352950	ENSG00000196505	Tni0008683		GSTENP00009494001	GSTENG00009494001
Hsa0001710		ENSP00000352950	ENSG00000196505	Fru0018045		NEWSINFRUP00000137113	NEWSINFRUG00000129577
Hsa0001710		ENSP00000352950	ENSG00000196505	Dre0000336		ENSDARP00000030237	ENSDARG00000021569
Hsa0001710		ENSP00000352950	ENSG00000196505	Xtr0042435		ENSXETP00000021861	ENSXETG00000009921
Hsa0001710		ENSP00000352950	ENSG00000196505	Aga0000463		ENSANGP00000026805	ENSANGG00000007434
Hsa0001710		ENSP00000352950	ENSG00000196505	Dme0013844		CG18812-PC	CG18812
Hsa0001710		ENSP00000352950	ENSG00000196505	Ddi0005122	Q54PT1		
Hsa0015981		ENSP00000246785	ENSG00000126453	Ptr0019911		ENSPTRP00000019417	ENSPTRG00000011310
Hsa0015981		ENSP00000246785	ENSG00000126453	Mmu0011983		ENSMMUP00000005241	ENSMMUG00000003926
Hsa0015981		ENSP00000246785	ENSG00000126453	Cfa0001172		ENSCAFP00000005352	ENSCAFG00000003593
Hsa0015981		ENSP00000246785	ENSG00000126453	Bta0011039		ENSBTAP00000008723	ENSBTAG00000006638
Hsa0015981		ENSP00000246785	ENSG00000126453	Mms0003814		ENSMUSP00000003290	ENSMUSG00000003190
Hsa0015981		ENSP00000246785	ENSG00000126453	Rno0001797		ENSRNOP00000027777	ENSRNOG00000020486
Hsa0009729		ENSP00000330146	ENSG00000184986	Bta0007416		ENSBTAP00000001837	ENSBTAG00000001399
Hsa0009729		ENSP00000330146	ENSG00000184986	Mmu0006474		ENSMMUP00000009391	ENSMMUG00000007163
Hsa0009729		ENSP00000330146	ENSG00000184986	Ptr0010420		ENSPTRP00000011612	ENSPTRG00000006796
Hsa0009729		ENSP00000330146	ENSG00000184986	Mms0026188		ENSMUSP00000055994	ENSMUSG00000049036
Hsa0009729		ENSP00000330146	ENSG00000184986	Rno0025485		ENSRNOP00000006872	ENSRNOG00000005174
Hsa0009729		ENSP00000330146	ENSG00000184986	Fru0016092		NEWSINFRUP00000155831	NEWSINFRUG00000146653
Hsa0009729		ENSP00000330146	ENSG00000184986	Dre0028681		ENSDARP00000034269	ENSDARG00000021965
Hsa0009729		ENSP00000330146	ENSG00000184986	Gga0018614		ENSGALP00000004345	ENSGALG00000002756
Hsa0009729		ENSP00000330146	ENSG00000184986	Xtr0012760		ENSXETP00000037016	ENSXETG00000016995
Hsa0009729		ENSP00000330146	ENSG00000184986	Dre0003100		ENSDARP00000021560	ENSDARG00000001840
Hsa0009729		ENSP00000330146	ENSG00000184986	Cin0004134		ENSCINP00000016883	ENSCING00000008271
Hsa0001137		ENSP00000309653	ENSG00000174332	Ptr0001093		ENSPTRP00000001300	ENSPTRG00000000756
Hsa0001137		ENSP00000309653	ENSG00000174332	Mmu0017633		ENSMMUP00000015240	ENSMMUG00000011608
Hsa0001137		ENSP00000309653	ENSG00000174332	Rno0023333		ENSRNOP00000036043	ENSRNOG00000000138
Hsa0001137		ENSP00000309653	ENSG00000174332	Mms0029558		ENSMUSP00000035650	ENSMUSG00000034762
Hsa0001137		ENSP00000309653	ENSG00000174332	Cfa0023310		ENSCAFP00000028167	ENSCAFG00000019088
Hsa0001137		ENSP00000309653	ENSG00000174332	Bta0019923		ENSBTAP00000023928	ENSBTAG00000017986
Hsa0001137		ENSP00000309653	ENSG00000174332	Dre0023473		ENSDARP00000035545	ENSDARG00000027933
Hsa0001136		ENSP00000271191	ENSG00000143006	Ptr0001091		ENSPTRP00000001298	ENSPTRG00000000755
Hsa0001136		ENSP00000271191	ENSG00000143006	Mmu0005658		ENSMMUP00000025085	ENSMMUG00000019081
Hsa0001136		ENSP00000271191	ENSG00000143006	Bta0019922		ENSBTAP00000011942	ENSBTAG00000009062
Hsa0001136		ENSP00000271191	ENSG00000143006	Mms0029560		ENSMUSP00000064220	ENSMUSG00000028610
Hsa0001136		ENSP00000271191	ENSG00000143006	Mdo0020243		ENSMODP00000000505	ENSMODG00000000424
Hsa0001136		ENSP00000271191	ENSG00000143006	Gga0019171		ENSGALP00000017420	ENSGALG00000010717
Hsa0001131		ENSP00000294361	ENSG00000162385	Ame0010644		ENSAPMP00000021865	ENSAPMG00000008299
Hsa0001131		ENSP00000294361	ENSG00000162385	Aga0007657		ENSANGP00000020247	ENSANGG00000017758
Hsa0001131		ENSP00000294361	ENSG00000162385	Dme0016071		CG9401-PA	CG9401
Hsa0001131		ENSP00000294361	ENSG00000162385	Cin0010096		ENSCINP00000005510	ENSCING00000002708
Hsa0001131		ENSP00000294361	ENSG00000162385	Pyo0004224	Q7RIE8		
Hsa0001131		ENSP00000294361	ENSG00000162385	Cne0003397	Q55TE5		
Hsa0001131		ENSP00000294361	ENSG00000162385	Ath0001977	O23676		
Hsa0001131		ENSP00000294361	ENSG00000162385	Pfa0000391	Q8IBJ9		
Hsa0001131		ENSP00000294361	ENSG00000162385	Spb0000895	O43037		
Hsa0001131		ENSP00000294361	ENSG00000162385	Cre0018562			
Hsa0001131		ENSP00000294361	ENSG00000162385	Ncr0004277			
Hsa0001131		ENSP00000294361	ENSG00000162385	Gze0000048	Q4HTS2		
Hsa0001131		ENSP00000294361	ENSG00000162385	Lma0003213	Q4Q6T2		
Hsa0001131		ENSP00000294361	ENSG00000162385	Yli0002908	Q6C7N5		
Hsa0001131		ENSP00000294361	ENSG00000162385	Cbr0003160	Q60XF1		
Hsa0001131		ENSP00000294361	ENSG00000162385	Cel0002622		R09B3.5.2	R09B3.5
Hsa0001131		ENSP00000294361	ENSG00000162385	Ddi0009645	Q55E21		
Hsa0001130		ENSP00000294360	ENSG00000162384	Ptr0001082		ENSPTRP00000001288	ENSPTRG00000000752
Hsa0001130		ENSP00000294360	ENSG00000162384	Mmu0018655		ENSMMUP00000009991	ENSMMUG00000007608
Hsa0001130		ENSP00000294360	ENSG00000162384	Bta0006312		ENSBTAP00000004526	ENSBTAG00000003484
Hsa0001130		ENSP00000294360	ENSG00000162384	Cfa0023320		ENSCAFP00000028271	ENSCAFG00000019168
Hsa0001130		ENSP00000294360	ENSG00000162384	Rno0023339		ENSRNOP00000017018	ENSRNOG00000012724
Hsa0001130		ENSP00000294360	ENSG00000162384	Mms0029568		ENSMUSP00000030346	ENSMUSG00000028608
Hsa0001130		ENSP00000294360	ENSG00000162384	Mdo0020246		ENSMODP00000000558	ENSMODG00000000470
Hsa0001130		ENSP00000294360	ENSG00000162384	Gga0019165		ENSGALP00000017361	ENSGALG00000010684
Hsa0001130		ENSP00000294360	ENSG00000162384	Tni0027099		GSTENP00013362001	GSTENG00013362001
Hsa0001130		ENSP00000294360	ENSG00000162384	Xtr0017004		ENSXETP00000017687	ENSXETG00000008071
Hsa0001130		ENSP00000294360	ENSG00000162384	Cin0013927		ENSCINP00000019110	ENSCING00000009394
Hsa0001130		ENSP00000294360	ENSG00000162384	Ame0002479		ENSAPMP00000025318	ENSAPMG00000010705
Hsa0001130		ENSP00000294360	ENSG00000162384	Aga0006373		ENSANGP00000015954	ENSANGG00000013465
Hsa0001130		ENSP00000294360	ENSG00000162384	Dme0014829		CG4646-PA	CG4646
Hsa0001130		ENSP00000294360	ENSG00000162384	Ddi0009069	Q55C72		
Hsa0001130		ENSP00000294360	ENSG00000162384	Cel0016375		F46B6.12.1	F46B6.12
Hsa0001130		ENSP00000294360	ENSG00000162384	Cbr0002775	Q60VW4		
Hsa0001130		ENSP00000294360	ENSG00000162384	Ath0006768	O82636		
Hsa0001130		ENSP00000294360	ENSG00000162384	Dha0002994	Q6BWR6		
Hsa0001130		ENSP00000294360	ENSG00000162384	Cal0000530			
Hsa0001130		ENSP00000294360	ENSG00000162384	Kla0001014	Q6CKJ7		
Hsa0001130		ENSP00000294360	ENSG00000162384	Ago0000950	Q751E4		
Hsa0001130		ENSP00000294360	ENSG00000162384	Sce0000740		YCR090C	YCR090C
Hsa0001130		ENSP00000294360	ENSG00000162384	Ncr0008287			
Hsa0001130		ENSP00000294360	ENSG00000162384	Spb0003492	O74797		
Hsa0001130		ENSP00000294360	ENSG00000162384	Gze0008841	Q4IMT7		
Hsa0001130		ENSP00000294360	ENSG00000162384	Yli0001927	Q6C4P4		
Hsa0001130		ENSP00000294360	ENSG00000162384	Cgl0003826	Q6FVN5		
Hsa0001130		ENSP00000294360	ENSG00000162384	Cne0002650	Q55QY3		
Hsa0001130		ENSP00000294360	ENSG00000162384	Lma0006375	Q4QGQ1		
Hsa0001130		ENSP00000294360	ENSG00000162384	Cre0011093			
Hsa0001130		ENSP00000294360	ENSG00000162384	Pfa0000738	Q8IDI8		
Hsa0001133		ENSP00000303634	ENSG00000157193	Mmu0018659		ENSMMUP00000009997	ENSMMUG00000007612
Hsa0001133		ENSP00000303634	ENSG00000157193	Mms0029562		ENSMUSP00000030356	ENSMUSG00000028613
Hsa0001133		ENSP00000303634	ENSG00000157193	Rno0023335		ENSRNOP00000017575	ENSRNOG00000013064
Hsa0001133		ENSP00000303634	ENSG00000157193	Bta0006309		ENSBTAP00000000981	ENSBTAG00000000736
Hsa0001133		ENSP00000303634	ENSG00000157193	Cfa0023312		ENSCAFP00000028251	ENSCAFG00000019142
Hsa0001133		ENSP00000303634	ENSG00000157193	Mdo0020244		ENSMODP00000000529	ENSMODG00000000446
Hsa0001133		ENSP00000303634	ENSG00000157193	Gga0019170		ENSGALP00000032394	ENSGALG00000010692
Hsa0001133		ENSP00000303634	ENSG00000157193	Xtr0017006		ENSXETP00000017689	ENSXETG00000008073
Hsa0001133		ENSP00000303634	ENSG00000157193	Tni0027007		GSTENP00015012001	GSTENG00015012001
Hsa0001133		ENSP00000303634	ENSG00000157193	Fru0006645		NEWSINFRUP00000179469	NEWSINFRUG00000159947
Hsa0001133		ENSP00000303634	ENSG00000157193	Dre0024479		ENSDARP00000004363	ENSDARG00000010366
Hsa0001133		ENSP00000303634	ENSG00000157193	Tni0016753		GSTENP00033575001	GSTENG00033575001
Hsa0001133		ENSP00000303634	ENSG00000157193	Fru0012580		NEWSINFRUP00000158309	NEWSINFRUG00000148927
Hsa0001133		ENSP00000303634	ENSG00000157193	Cin0018054		ENSCINP00000000217	ENSCING00000000128
Hsa0001133		ENSP00000303634	ENSG00000157193	Ame0026471		ENSAPMP00000017954	ENSAPMG00000001591
Hsa0001133		ENSP00000303634	ENSG00000157193	Aga0004290		ENSANGP00000006309	ENSANGG00000004797
Hsa0001133		ENSP00000303634	ENSG00000157193	Dme0009455		CG31092-PA	CG31092
Hsa0001133		ENSP00000303634	ENSG00000157193	Dme0009457		CG31094-PB	CG31094
Hsa0015986		ENSP00000319343	ENSG00000169169	Ptr0019915		ENSPTRP00000019423	ENSPTRG00000011313
Hsa0015986		ENSP00000319343	ENSG00000169169	Mmu0021609		ENSMMUP00000019341	ENSMMUG00000014735
Hsa0015986		ENSP00000319343	ENSG00000169169	Bta0011041		ENSBTAP00000016188	ENSBTAG00000012205
Hsa0015986		ENSP00000319343	ENSG00000169169	Cfa0001166		ENSCAFP00000005319	ENSCAFG00000003568
Hsa0015986		ENSP00000319343	ENSG00000169169	Rno0001795		ENSRNOP00000032802	ENSRNOG00000026163
Hsa0015986		ENSP00000319343	ENSG00000169169	Mms0003807		ENSMUSP00000007927	ENSMUSG00000007783
Hsa0015986		ENSP00000319343	ENSG00000169169	Mdo0022409		ENSMODP00000016982	ENSMODG00000013567
Hsa0015986		ENSP00000319343	ENSG00000169169	Dre0021015		ENSDARP00000067194	ENSDARG00000020120
Hsa0015986		ENSP00000319343	ENSG00000169169	Fru0007482		NEWSINFRUP00000132641	NEWSINFRUG00000125508
Hsa0015986		ENSP00000319343	ENSG00000169169	Tni0027403		GSTENP00028281001	GSTENG00028281001
Hsa0015986		ENSP00000319343	ENSG00000169169	Dre0001578		ENSDARP00000055293	ENSDARG00000037943
Hsa0015986		ENSP00000319343	ENSG00000169169	Fru0000663		NEWSINFRUP00000137406	NEWSINFRUG00000129847
Hsa0015986		ENSP00000319343	ENSG00000169169	Xtr0045148		ENSXETP00000019797	ENSXETG00000009032
Hsa0015986		ENSP00000319343	ENSG00000169169	Cin0003020		ENSCINP00000007066	ENSCING00000003450
Hsa0015986		ENSP00000319343	ENSG00000169169	Dme0014367		CG12891-PB	CG12891
Hsa0015986		ENSP00000319343	ENSG00000169169	Aga0012359		ENSANGP00000006147	ENSANGG00000004684
Hsa0015986		ENSP00000319343	ENSG00000169169	Cbr0000278	Q5WNR1		
Hsa0015986		ENSP00000319343	ENSG00000169169	Cel0006705		Y46G5A.17.1	Y46G5A.17
Hsa0009720		ENSP00000321834	ENSG00000179364	Ptr0010412		ENSPTRP00000011602	ENSPTRG00000006789
Hsa0009720		ENSP00000321834	ENSG00000179364	Mmu0028207		ENSMMUP00000030213	ENSMMUG00000022939
Hsa0009720		ENSP00000321834	ENSG00000179364	Mms0026179		ENSMUSP00000019147	ENSMUSG00000021143
Hsa0009720		ENSP00000321834	ENSG00000179364	Rno0025472		ENSRNOP00000020026	ENSRNOG00000014744
Hsa0009720		ENSP00000321834	ENSG00000179364	Cfa0027196		ENSCAFP00000027199	ENSCAFG00000018417
Hsa0009720		ENSP00000321834	ENSG00000179364	Bta0007427		ENSBTAP00000017403	ENSBTAG00000013087
Hsa0009720		ENSP00000321834	ENSG00000179364	Gga0018628		ENSGALP00000004557	ENSGALG00000002894
Hsa0009720		ENSP00000321834	ENSG00000179364	Xtr0044766		ENSXETP00000038882	ENSXETG00000017932
Hsa0009720		ENSP00000321834	ENSG00000179364	Fru0015220		NEWSINFRUP00000143951	NEWSINFRUG00000161542
Hsa0009720		ENSP00000321834	ENSG00000179364	Tni0022435		GSTENP00035801001	GSTENG00035801001
Hsa0009720		ENSP00000321834	ENSG00000179364	Aga0005644		ENSANGP00000000923	ENSANGG00000000808
Hsa0009720		ENSP00000321834	ENSG00000179364	Aga0005611		ENSANGP00000002068	ENSANGG00000001757
Hsa0009720		ENSP00000321834	ENSG00000179364	Dme0009102		CG5405-PA	CG5405
Hsa0009720		ENSP00000321834	ENSG00000179364	Ame0012195		ENSAPMP00000025156	ENSAPMG00000009489
Hsa0009720		ENSP00000321834	ENSG00000179364	Cel0016225		T18H9.7a	T18H9.7
Hsa0009720		ENSP00000321834	ENSG00000179364	Cbr0002870	Q60W82		
Hsa0009721		ENSP00000333633	ENSG00000182979	Ptr0010413		ENSPTRP00000011606	ENSPTRG00000006791
Hsa0009721		ENSP00000333633	ENSG00000182979	Mmu0018307		ENSMMUP00000022782	ENSMMUG00000017313
Hsa0009721		ENSP00000333633	ENSG00000182979	Bta0007421		ENSBTAP00000025018	ENSBTAG00000018793
Hsa0009721		ENSP00000333633	ENSG00000182979	Cfa0027199		ENSCAFP00000027224	ENSCAFG00000018428
Hsa0009721		ENSP00000333633	ENSG00000182979	Mms0026182		ENSMUSP00000064338	ENSMUSG00000021144
Hsa0009721		ENSP00000333633	ENSG00000182979	Rno0025474		ENSRNOP00000043558	ENSRNOG00000004711
Hsa0009721		ENSP00000333633	ENSG00000182979	Xtr0044772		ENSXETP00000038915	ENSXETG00000017948
Hsa0009721		ENSP00000333633	ENSG00000182979	Gga0018623		ENSGALP00000004424	ENSGALG00000002803
Hsa0009721		ENSP00000333633	ENSG00000182979	Mdo0005761		ENSMODP00000018323	ENSMODG00000014663
Hsa0009721		ENSP00000333633	ENSG00000182979	Fru0012281		NEWSINFRUP00000162364	NEWSINFRUG00000152633
Hsa0009721		ENSP00000333633	ENSG00000182979	Tni0022344		GSTENP00035697001	GSTENG00035697001
Hsa0009721		ENSP00000333633	ENSG00000182979	Dre0003448		ENSDARP00000045582	ENSDARG00000007198
Hsa0009721		ENSP00000333633	ENSG00000182979	Cin0012170		ENSCINP00000013282	ENSCING00000006442
Hsa0009721		ENSP00000333633	ENSG00000182979	Ame0012783		ENSAPMP00000002209	ENSAPMG00000001288
Hsa0009721		ENSP00000333633	ENSG00000182979	Aga0006819		ENSANGP00000012666	ENSANGG00000010177
Hsa0009721		ENSP00000333633	ENSG00000182979	Dme0006386		CG2244-PA	CG2244
Hsa0009721		ENSP00000333633	ENSG00000182979	Cbr0009134	Q61RA8		
Hsa0009721		ENSP00000333633	ENSG00000182979	Cel0014767		T27C4.4a	T27C4.4
Hsa0009722		ENSP00000328521	ENSG00000182809	Bta0007420		ENSBTAP00000006117	ENSBTAG00000004661
Hsa0009722		ENSP00000328521	ENSG00000182809	Gga0018622		ENSGALP00000004365	ENSGALG00000002771
Hsa0009722		ENSP00000328521	ENSG00000182809	Mdo0005760		ENSMODP00000018295	ENSMODG00000014642
Hsa0009722		ENSP00000328521	ENSG00000182809	Cfa0027201		ENSCAFP00000027226	ENSCAFG00000018438
Hsa0009722		ENSP00000328521	ENSG00000182809	Mms0012521		ENSMUSP00000087872	ENSMUSG00000060451
Hsa0009722		ENSP00000328521	ENSG00000182809	Rno0025477		ENSRNOP00000006804	ENSRNOG00000005041
Hsa0009722		ENSP00000328521	ENSG00000182809	Mms0026185		ENSMUSP00000081943	ENSMUSG00000006356
Hsa0009722		ENSP00000328521	ENSG00000182809	Xtr0012764		ENSXETP00000000264	ENSXETG00000000135
Hsa0009722		ENSP00000328521	ENSG00000182809	Fru0010267		NEWSINFRUP00000129538	NEWSINFRUG00000122649
Hsa0009722		ENSP00000328521	ENSG00000182809	Dre0018227		ENSDARP00000040556	ENSDARG00000033201
Hsa0009722		ENSP00000328521	ENSG00000182809	Tni0008693		GSTENP00009541001	GSTENG00009541001
Hsa0009722		ENSP00000328521	ENSG00000182809	Fru0012282		NEWSINFRUP00000162361	NEWSINFRUG00000152630
Hsa0009722		ENSP00000328521	ENSG00000182809	Tni0022343		GSTENP00035695001	GSTENG00035695001
Hsa0009722		ENSP00000328521	ENSG00000182809	Dre0003449		ENSDARP00000047908	ENSDARG00000030987
Hsa0009722		ENSP00000328521	ENSG00000182809	Cne0002800	Q55RF9		
Hsa0009723		ENSP00000332304	ENSG00000184552	Ptr0010415		ENSPTRP00000011608	ENSPTRG00000006793
Hsa0009724		ENSP00000332449	ENSG00000182351	Gga0018622		ENSGALP00000004365	ENSGALG00000002771
Hsa0001138		ENSP00000287885	ENSG00000058804	Ptr0001095		ENSPTRP00000001303	ENSPTRG00000000757
Hsa0001138		ENSP00000287885	ENSG00000058804	Mmu0031007		ENSMMUP00000004724	ENSMMUG00000003546
Hsa0001138		ENSP00000287885	ENSG00000058804	Bta0019906		ENSBTAP00000008702	ENSBTAG00000006625
Hsa0001138		ENSP00000287885	ENSG00000058804	Cfa0023307		ENSCAFP00000028154	ENSCAFG00000019084
Hsa0001138		ENSP00000287885	ENSG00000058804	Rno0023332		ENSRNOP00000014275	ENSRNOG00000010620
Hsa0001138		ENSP00000287885	ENSG00000058804	Mms0029557		ENSMUSP00000030357	ENSMUSG00000028614
Hsa0001138		ENSP00000287885	ENSG00000058804	Cel0016897		B0240.4.1	B0240.4
Hsa0001138		ENSP00000287885	ENSG00000058804	Cbr0000880	Q60M68		
Hsa0001138		ENSP00000287885	ENSG00000058804	Mdo0025899		ENSMODP00000026688	ENSMODG00000021356
Hsa0001138		ENSP00000287885	ENSG00000058804	Gga0019173		ENSGALP00000017448	ENSGALG00000010735
Hsa0001138		ENSP00000287885	ENSG00000058804	Xtr0017013		ENSXETP00000017696	ENSXETG00000008075
Hsa0001138		ENSP00000287885	ENSG00000058804	Tni0024315		GSTENP00027715001	GSTENG00027715001
Hsa0001138		ENSP00000287885	ENSG00000058804	Dre0013455		ENSDARP00000016349	ENSDARG00000021120
Hsa0001138		ENSP00000287885	ENSG00000058804	Fru0009159		NEWSINFRUP00000143256	NEWSINFRUG00000135179
Hsa0001138		ENSP00000287885	ENSG00000058804	Cin0003862		ENSCINP00000013378	ENSCING00000006517
Hsa0001138		ENSP00000287885	ENSG00000058804	Aga0007045		ENSANGP00000012340	ENSANGG00000009851
Hsa0001138		ENSP00000287885	ENSG00000058804	Dme0009075		CG5857-PA	CG5857
Hsa0009727		ENSP00000333959	ENSG00000185347	Ptr0010418		ENSPTRP00000011610	ENSPTRG00000006795
Hsa0009727		ENSP00000333959	ENSG00000185347	Mmu0006472		ENSMMUP00000009388	ENSMMUG00000007159
Hsa0009727		ENSP00000333959	ENSG00000185347	Cfa0027203		ENSCAFP00000027231	ENSCAFG00000018445
Hsa0009727		ENSP00000333959	ENSG00000185347	Bta0007418		ENSBTAP00000014469	ENSBTAG00000010893
Hsa0009727		ENSP00000333959	ENSG00000185347	Mms0026187		ENSMUSP00000035351	ENSMUSG00000037466
Hsa0009727		ENSP00000333959	ENSG00000185347	Rno0025481		ENSRNOP00000033196	ENSRNOG00000005153
Hsa0009727		ENSP00000333959	ENSG00000185347	Mdo0005757		ENSMODP00000018278	ENSMODG00000014631
Hsa0008459		ENSP00000218979	ENSG00000102794	Ptr0009369		ENSPTRP00000010090	ENSPTRG00000005939
Hsa0008459		ENSP00000218979	ENSG00000102794	Mmu0025567		ENSMMUP00000028262	ENSMMUG00000021455
Hsa0008459		ENSP00000218979	ENSG00000102794	Bta0006131		ENSBTAP00000010869	ENSBTAG00000008259
Hsa0008459		ENSP00000218979	ENSG00000102794	Cfa0013219		ENSCAFP00000007552	ENSCAFG00000005070
Hsa0008459		ENSP00000218979	ENSG00000102794	Rno0011706		ENSRNOP00000013182	ENSRNOG00000009919
Hsa0008459		ENSP00000218979	ENSG00000102794	Mms0013490		ENSMUSP00000022722	ENSMUSG00000022126
Hsa0008459		ENSP00000218979	ENSG00000102794	Mdo0006477		ENSMODP00000001357	ENSMODG00000001141
Hsa0008459		ENSP00000218979	ENSG00000102794	Gga0002372		ENSGALP00000027300	ENSGALG00000016919
Hsa0008459		ENSP00000218979	ENSG00000102794	Xtr0014557		ENSXETP00000033763	ENSXETG00000015469
Hsa0008459		ENSP00000218979	ENSG00000102794	Gze0008569	Q4ILW7		
Hsa0008459		ENSP00000218979	ENSG00000102794	Gze0000465	Q4HV68		
Hsa0008459		ENSP00000218979	ENSG00000102794	Yli0001419	Q6C354		
Hsa0008459		ENSP00000218979	ENSG00000102794	Kla0001798	Q6CN98		
Hsa0008459		ENSP00000218979	ENSG00000102794	Ago0000731	Q750F2		
Hsa0020329		ENSP00000216101	ENSG00000100276	Mmu0030121		ENSMMUP00000028162	ENSMMUG00000021378
Hsa0020329		ENSP00000216101	ENSG00000100276	Cfa0015711		ENSCAFP00000018027	ENSCAFG00000012230
Hsa0020329		ENSP00000216101	ENSG00000100276	Ptr0023005		ENSPTRP00000024481	ENSPTRG00000014220
Hsa0020329		ENSP00000216101	ENSG00000100276	Bta0004973		ENSBTAP00000001573	ENSBTAG00000001187
Hsa0020329		ENSP00000216101	ENSG00000100276	Rno0010590		ENSRNOP00000011954	ENSRNOG00000008951
Hsa0020329		ENSP00000216101	ENSG00000100276	Mms0026365		ENSMUSP00000048453	ENSMUSG00000034209
Hsa0020329		ENSP00000216101	ENSG00000100276	Mdo0021591		ENSMODP00000010869	ENSMODG00000008736
Hsa0020329		ENSP00000216101	ENSG00000100276	Cin0020774		ENSCINP00000001472	ENSCING00000000803
Hsa0020329		ENSP00000216101	ENSG00000100276	Ddi0006204	Q54U62		
Hsa0003024		ENSP00000272102	ENSG00000143761	Ame0018363		ENSAPMP00000003788	ENSAPMG00000002195
Hsa0003024		ENSP00000272102	ENSG00000143761	Dme0006120		CG8385-PC	CG8385
Hsa0003024		ENSP00000272102	ENSG00000143761	Aga0009095		ENSANGP00000015770	ENSANGG00000013281
Hsa0003024		ENSP00000272102	ENSG00000143761	Cbr0008146	Q61LA8		
Hsa0003024		ENSP00000272102	ENSG00000143761	Cel0008402		B0336.2.2	B0336.2
Hsa0003024		ENSP00000272102	ENSG00000143761	Lma0007304	Q6IMM3		
Hsa0003024		ENSP00000272102	ENSG00000143761	Lma0002944	Q4Q5Y0		
Hsa0003155		ENSP00000310417	ENSG00000173743	Ptr0003211		ENSPTRP00000003669	ENSPTRG00000002170
Hsa0003155		ENSP00000310417	ENSG00000173743	Ptr0031331		ENSPTRP00000004164	ENSPTRG00000002434
Hsa0003155		ENSP00000310417	ENSG00000173743	Mmu0003789		ENSMMUP00000018543	ENSMMUG00000014109
Hsa0003155		ENSP00000310417	ENSG00000173743	Fru0000240		NEWSINFRUP00000133176	NEWSINFRUG00000125991
Hsa0003155		ENSP00000310417	ENSG00000173743	Tni0008793		GSTENP00009869001	GSTENG00009869001
Hsa0003155		ENSP00000310417	ENSG00000173743	Dre0014645		ENSDARP00000010637	ENSDARG00000002402
Hsa0003155		ENSP00000310417	ENSG00000173743	Cin0009826		ENSCINP00000005835	ENSCING00000002867
Hsa0003155		ENSP00000310417	ENSG00000173743	Aga0009274		ENSANGP00000013970	ENSANGG00000011481
Hsa0003155		ENSP00000310417	ENSG00000173743	Dme0004472		CG8019-PA	CG8019
Hsa0003155		ENSP00000310417	ENSG00000173743	Ame0003733		ENSAPMP00000035278	ENSAPMG00000009068
Hsa0003155		ENSP00000310417	ENSG00000173743	Cbr0005791	Q61BQ0		
Hsa0003155		ENSP00000310417	ENSG00000173743	Cel0009862		Y66D12A.15	Y66D12A.15
Hsa0003155		ENSP00000310417	ENSG00000173743	Ago0001480	Q753N2		
Hsa0003155		ENSP00000310417	ENSG00000173743	Sce0001639		YIL143C	YIL143C
Hsa0003155		ENSP00000310417	ENSG00000173743	Yli0005345	Q6CEZ1		
Hsa0003155		ENSP00000310417	ENSG00000173743	Spb0000471	O13768		
Hsa0003155		ENSP00000310417	ENSG00000173743	Cne0006543	Q55ZB4		
Hsa0003155		ENSP00000310417	ENSG00000173743	Cgl0004674	Q6FKV9		
Hsa0003155		ENSP00000310417	ENSG00000173743	Gze0010701	Q4I678		
Hsa0003155		ENSP00000310417	ENSG00000173743	Ncr0006257			
Hsa0003155		ENSP00000310417	ENSG00000173743	Dha0005134	Q6BQ13		
Hsa0003155		ENSP00000310417	ENSG00000173743	Ecu0000829	Q8SSK1		
Hsa0003155		ENSP00000310417	ENSG00000173743	Cal0002330			
Hsa0003155		ENSP00000310417	ENSG00000173743	Kla0004883	Q6CNF2		
Hsa0003155		ENSP00000310417	ENSG00000173743	Ath0003600	Q9FUG4		
Hsa0003155		ENSP00000310417	ENSG00000173743	Ath0003599	Q38861		
Hsa0003155		ENSP00000310417	ENSG00000173743	Ddi0001812	O00835		
Hsa0003155		ENSP00000310417	ENSG00000173743	Gth0000241	Q98SB9		
Hsa0003154		ENSP00000314729	ENSG00000180287	Ptr0003209		ENSPTRP00000003666	ENSPTRG00000002169
Hsa0003154		ENSP00000314729	ENSG00000180287	Mmu0014044		ENSMMUP00000005702	ENSMMUG00000004265
Hsa0003154		ENSP00000314729	ENSG00000180287	Cfa0025728		ENSCAFP00000023187	ENSCAFG00000015770
Hsa0003154		ENSP00000314729	ENSG00000180287	Rno0009560		ENSRNOP00000005332	ENSRNOG00000003997
Hsa0003154		ENSP00000314729	ENSG00000180287	Mms0009280		ENSMUSP00000069326	ENSMUSG00000055214
Hsa0003154		ENSP00000314729	ENSG00000180287	Mdo0009124		ENSMODP00000008441	ENSMODG00000006817
Hsa0003154		ENSP00000314729	ENSG00000180287	Gga0012515		ENSGALP00000017453	ENSGALG00000010737
Hsa0003154		ENSP00000314729	ENSG00000180287	Fru0007237		NEWSINFRUP00000144892	NEWSINFRUG00000136658
Hsa0003154		ENSP00000314729	ENSG00000180287	Dre0014112		ENSDARP00000065580	ENSDARG00000044633
Hsa0003154		ENSP00000314729	ENSG00000180287	Tni0017160		GSTENP00022686001	GSTENG00022686001
Hsa0003154		ENSP00000314729	ENSG00000180287	Fru0010927		NEWSINFRUP00000129308	NEWSINFRUG00000122445
Hsa0003154		ENSP00000314729	ENSG00000180287	Tni0023257		GSTENP00014320001	GSTENG00014320001
Hsa0003154		ENSP00000314729	ENSG00000180287	Dre0014160		ENSDARP00000039619	ENSDARG00000032935
Hsa0003154		ENSP00000314729	ENSG00000180287	Dme0002828		CG9248-PB	CG9248
Hsa0003154		ENSP00000314729	ENSG00000180287	Dme0002831		CG9243-PA	CG9243
Hsa0003154		ENSP00000314729	ENSG00000180287	Aga0014599		ENSANGP00000019390	ENSANGG00000016901
Hsa0003154		ENSP00000314729	ENSG00000180287	Cbr0005912	Q61C42		
Hsa0003154		ENSP00000314729	ENSG00000180287	Cel0005286		E04F6.4	E04F6.4
Hsa0003154		ENSP00000314729	ENSG00000180287	Cel0015216		T05C3.6	T05C3.6
Hsa0003154		ENSP00000314729	ENSG00000180287	Cbr0009798	Q61U01		
Hsa0003154		ENSP00000314729	ENSG00000180287	Cel0018637		Y51A2D.13b	Y51A2D.13
Hsa0003154		ENSP00000314729	ENSG00000180287	Cbr0007914	Q61KF9		
Hsa0003154		ENSP00000314729	ENSG00000180287	Ddi0004023	Q54K50		
Hsa0003405		ENSP00000277633	ENSG00000148482	Ptr0031171		ENSPTRP00000003961	ENSPTRG00000002338
Hsa0003405		ENSP00000277633	ENSG00000148482	Mmu0023784		ENSMMUP00000015257	ENSMMUG00000011624
Hsa0003405		ENSP00000277633	ENSG00000148482	Cfa0009831		ENSCAFP00000006695	ENSCAFG00000004488
Hsa0003405		ENSP00000277633	ENSG00000148482	Bta0031861		ENSBTAP00000029980	ENSBTAG00000015525
Hsa0003405		ENSP00000277633	ENSG00000148482	Rno0013539		ENSRNOP00000042204	ENSRNOG00000025639
Hsa0003405		ENSP00000277633	ENSG00000148482	Mms0030727		ENSMUSP00000080911	ENSMUSG00000036949
Hsa0003405		ENSP00000277633	ENSG00000148482	Mdo0006166		ENSMODP00000012045	ENSMODG00000009637
Hsa0003405		ENSP00000277633	ENSG00000148482	Gga0007979		ENSGALP00000013992	ENSGALG00000008602
Hsa0003405		ENSP00000277633	ENSG00000148482	Xtr0046626		ENSXETP00000002905	ENSXETG00000001368
Hsa0003405		ENSP00000277633	ENSG00000148482	Tni0023880		GSTENP00031769001	GSTENG00031769001
Hsa0003405		ENSP00000277633	ENSG00000148482	Fru0015557		NEWSINFRUP00000134133	NEWSINFRUG00000126863
Hsa0003405		ENSP00000277633	ENSG00000148482	Cin0001714		ENSCINP00000017487	ENSCING00000008576
Hsa0003156		ENSP00000343859	ENSG00000188978	Mmu0007679		ENSMMUP00000000046	ENSMMUG00000000034
Hsa0003403		ENSP00000332124	ENSG00000183748	Ptr0031170		ENSPTRP00000003959	ENSPTRG00000002336
Hsa0003403		ENSP00000332124	ENSG00000183748	Mmu0023783		ENSMMUP00000015255	ENSMMUG00000011620
Hsa0003403		ENSP00000332124	ENSG00000183748	Cfa0009833		ENSCAFP00000006719	ENSCAFG00000004496
Hsa0003403		ENSP00000332124	ENSG00000183748	Bta0031860		ENSBTAP00000027286	ENSBTAG00000020478
Hsa0003403		ENSP00000332124	ENSG00000183748	Rno0013536		ENSRNOP00000024736	ENSRNOG00000018251
Hsa0003403		ENSP00000332124	ENSG00000183748	Mms0030726		ENSMUSP00000028045	ENSMUSG00000026712
Hsa0003403		ENSP00000332124	ENSG00000183748	Mdo0006168		ENSMODP00000012123	ENSMODG00000009695
Hsa0003403		ENSP00000332124	ENSG00000183748	Gga0007982		ENSGALP00000014043	ENSGALG00000008638
Hsa0003403		ENSP00000332124	ENSG00000183748	Gga0007984		ENSGALP00000014047	ENSGALG00000008629
Hsa0003403		ENSP00000332124	ENSG00000183748	Xtr0046623		ENSXETP00000002901	ENSXETG00000001366
Hsa0003403		ENSP00000332124	ENSG00000183748	Fru0015555		NEWSINFRUP00000134138	NEWSINFRUG00000126868
Hsa0003403		ENSP00000332124	ENSG00000183748	Tni0023882		GSTENP00031771001	GSTENG00031771001
Hsa0003403		ENSP00000332124	ENSG00000183748	Dre0013551		ENSDARP00000056685	ENSDARG00000038822
Hsa0003403		ENSP00000332124	ENSG00000183748	Fru0008487		NEWSINFRUP00000157270	NEWSINFRUG00000147978
Hsa0003403		ENSP00000332124	ENSG00000183748	Fru0019602		NEWSINFRUP00000162546	NEWSINFRUG00000152797
Hsa0003402		ENSP00000277634	ENSG00000148483	Ptr0031168		ENSPTRP00000003957	ENSPTRG00000002334
Hsa0003402		ENSP00000277634	ENSG00000148483	Mmu0003268		ENSMMUP00000002271	ENSMMUG00000001699
Hsa0003402		ENSP00000277634	ENSG00000148483	Cfa0009836		ENSCAFP00000006728	ENSCAFG00000004508
Hsa0003402		ENSP00000277634	ENSG00000148483	Mms0030725		ENSMUSP00000076722	ENSMUSG00000061531
Hsa0003402		ENSP00000277634	ENSG00000148483	Bta0031858		ENSBTAP00000025264	ENSBTAG00000018981
Hsa0003402		ENSP00000277634	ENSG00000148483	Tni0001200		GSTENP00034528001	GSTENG00034528001
Hsa0003402		ENSP00000277634	ENSG00000148483	Fru0008491		NEWSINFRUP00000168702	NEWSINFRUG00000155933
Hsa0003402		ENSP00000277634	ENSG00000148483	Dre0008677		ENSDARP00000060828	ENSDARG00000041496
Hsa0008457		ENSP00000317141	ENSG00000178695	Mmu0025565		ENSMMUP00000028260	ENSMMUG00000021453
Hsa0008457		ENSP00000317141	ENSG00000178695	Bta0006145		ENSBTAP00000001854	ENSBTAG00000001414
Hsa0008457		ENSP00000317141	ENSG00000178695	Cfa0013218		ENSCAFP00000007550	ENSCAFG00000005068
Hsa0008457		ENSP00000317141	ENSG00000178695	Ptr0009020		ENSPTRP00000010088	ENSPTRG00000005937
Hsa0008457		ENSP00000317141	ENSG00000178695	Mdo0006476		ENSMODP00000001351	ENSMODG00000001135
Hsa0008457		ENSP00000317141	ENSG00000178695	Xtr0014558		ENSXETP00000033765	ENSXETG00000015471
Hsa0008457		ENSP00000317141	ENSG00000178695	Tni0015024		GSTENP00027936001	GSTENG00027936001
Hsa0008457		ENSP00000317141	ENSG00000178695	Dre0028623		ENSDARP00000044956	ENSDARG00000030160
Hsa0008457		ENSP00000317141	ENSG00000178695	Fru0004521		NEWSINFRUP00000177953	NEWSINFRUG00000165387
Hsa0008457		ENSP00000317141	ENSG00000178695	Fru0000269		NEWSINFRUP00000178745	NEWSINFRUG00000134783
Hsa0008457		ENSP00000317141	ENSG00000178695	Dre0023943		ENSDARP00000009849	ENSDARG00000014217
Hsa0008457		ENSP00000317141	ENSG00000178695	Tni0019414		GSTENP00017905001	GSTENG00017905001
Hsa0008457		ENSP00000317141	ENSG00000178695	Aga0015292		ENSANGP00000021386	ENSANGG00000018897
Hsa0008457		ENSP00000317141	ENSG00000178695	Ame0001818		ENSAPMP00000016000	ENSAPMG00000009163
Hsa0008457		ENSP00000317141	ENSG00000178695	Dme0008619		CG10830-PA	CG10830
Hsa0003152		ENSP00000272035	ENSG00000143700	Mmu0016493		ENSMMUP00000016472	ENSMMUG00000012546
Hsa0003152		ENSP00000272035	ENSG00000143700	Spb0001774	P05219		
Hsa0003152		ENSP00000272035	ENSG00000143700	Cne0006471	Q55VU2		
Hsa0003152		ENSP00000272035	ENSG00000143700	Dha0005627	Q6BSH4		
Hsa0003152		ENSP00000272035	ENSG00000143700	Yli0002855	Q6C7H8		
Hsa0003152		ENSP00000272035	ENSG00000143700	Gze0001885	Q4HZS8		
Hsa0003152		ENSP00000272035	ENSG00000143700	Cal0006098			
Hsa0003152		ENSP00000272035	ENSG00000143700	Kla0004985	Q6CRZ4		
Hsa0003152		ENSP00000272035	ENSG00000143700	Ago0003452	Q75BP6		
Hsa0003152		ENSP00000272035	ENSG00000143700	Sce0002229		YFL037W	YFL037W
Hsa0003152		ENSP00000272035	ENSG00000143700	Ecu0000080	Q8SS99		
Hsa0003152		ENSP00000272035	ENSG00000143700	Cgl0001302	Q6FLX8		
Hsa0003152		ENSP00000272035	ENSG00000143700	Pyo0002245	Q7RCR6		
Hsa0003152		ENSP00000272035	ENSG00000143700	Pfa0003008	Q7KQL5		
Hsa0003152		ENSP00000272035	ENSG00000143700	Lma0007886	Q4QBZ6		
Hsa0003152		ENSP00000272035	ENSG00000143700	Lma0007967	Q4QI42		
Hsa0003152		ENSP00000272035	ENSG00000143700	Ath0003239	P29516		
Hsa0003152		ENSP00000272035	ENSG00000143700	Cre0017466			
Hsa0003152		ENSP00000272035	ENSG00000143700	Ath0003238	P29515		
Hsa0003152		ENSP00000272035	ENSG00000143700	Ath0003235	P24636		
Hsa0003152		ENSP00000272035	ENSG00000143700	Lma0007784	Q4Q4C4		
Hsa0003152		ENSP00000272035	ENSG00000143700	Ath0003233	P12411		
Hsa0003152		ENSP00000272035	ENSG00000143700	Ath0003237	P29514		
Hsa0003152		ENSP00000272035	ENSG00000143700	Ath0003236	P29513		
Hsa0003152		ENSP00000272035	ENSG00000143700	Ath0003240	P29517		
Hsa0003152		ENSP00000272035	ENSG00000143700	Ath0003234	P29512		
Hsa0003152		ENSP00000272035	ENSG00000143700	Gth0000388	Q9SEV2		
Hsa0003152		ENSP00000272035	ENSG00000143700	Ddi0001825	O15803		
Hsa0008127		ENSP00000241124	ENSG00000121742	Mms0013109		ENSMUSP00000035630	ENSMUSG00000040055
Hsa0008127		ENSP00000241124	ENSG00000121742	Ptr0008770		ENSPTRP00000009696	ENSPTRG00000005683
Hsa0008127		ENSP00000241124	ENSG00000121742	Bta0006096		ENSBTAP00000013042	ENSBTAG00000009893
Hsa0008127		ENSP00000241124	ENSG00000121742	Cfa0014823		ENSCAFP00000010850	ENSCAFG00000007316
Hsa0008127		ENSP00000241124	ENSG00000121742	Rno0011345		ENSRNOP00000049751	ENSRNOG00000022116
Hsa0008127		ENSP00000241124	ENSG00000121742	Mmu0006760		ENSMMUP00000030663	ENSMMUG00000023295
Hsa0008127		ENSP00000241124	ENSG00000121742	Gga0002676		ENSGALP00000027628	ENSGALG00000017136
Hsa0009543		ENSP00000261994	ENSG00000140093	Ptr0010227		ENSPTRP00000011382	ENSPTRG00000006677
Hsa0009543		ENSP00000261994	ENSG00000140093	Mmu0000830		ENSMMUP00000009573	ENSMMUG00000007307
Hsa0009543		ENSP00000261994	ENSG00000140093	Mms0025997		ENSMUSP00000048357	ENSMUSG00000061947
Hsa0009543		ENSP00000261994	ENSG00000140093	Rno0025298		ENSRNOP00000041154	ENSRNOG00000028888
Hsa0009543		ENSP00000261994	ENSG00000140093	Bta0007284		ENSBTAP00000013050	ENSBTAG00000009894
Hsa0009543		ENSP00000261994	ENSG00000140093	Mdo0006546		ENSMODP00000002895	ENSMODG00000002379
Hsa0009543		ENSP00000261994	ENSG00000140093	Xtr0003478		ENSXETP00000022708	ENSXETG00000010316
Hsa0009543		ENSP00000261994	ENSG00000140093	Gga0016588		ENSGALP00000017847	ENSGALG00000020391
Hsa0009543		ENSP00000261994	ENSG00000140093	Dre0018770		ENSDARP00000020541	ENSDARG00000005924
Hsa0009543		ENSP00000261994	ENSG00000140093	Dre0015634		ENSDARP00000053685	ENSDARG00000036968
Hsa0009543		ENSP00000261994	ENSG00000140093	Fru0008989		NEWSINFRUP00000132179	NEWSINFRUG00000125085
Hsa0001861		ENSP00000271732	ENSG00000143457	Ptr0001799		ENSPTRP00000002141	ENSPTRG00000001262
Hsa0001861		ENSP00000271732	ENSG00000143457	Mmu0022410		ENSMMUP00000013976	ENSMMUG00000010668
Hsa0001861		ENSP00000271732	ENSG00000143457	Mms0021710		ENSMUSP00000058654	ENSMUSG00000046519
Hsa0001861		ENSP00000271732	ENSG00000143457	Cfa0007930		ENSCAFP00000017756	ENSCAFG00000012061
Hsa0001861		ENSP00000271732	ENSG00000143457	Bta0019409		ENSBTAP00000003528	ENSBTAG00000002723
Hsa0001861		ENSP00000271732	ENSG00000143457	Bta0027844		ENSBTAP00000027131	ENSBTAG00000020357
Hsa0001861		ENSP00000271732	ENSG00000143457	Mdo0017656		ENSMODP00000023454	ENSMODG00000018805
Hsa0001861		ENSP00000271732	ENSG00000143457	Gga0020023		ENSGALP00000023549	ENSGALG00000014640
Hsa0001861		ENSP00000271732	ENSG00000143457	Xtr0013691		ENSXETP00000019548	ENSXETG00000008912
Hsa0001861		ENSP00000271732	ENSG00000143457	Spb0002456	O14205		
Hsa0001861		ENSP00000271732	ENSG00000143457	Gze0004650	Q4I8W2		
Hsa0001861		ENSP00000271732	ENSG00000143457	Ncr0005920			
Hsa0001861		ENSP00000271732	ENSG00000143457	Cal0000667			
Hsa0001861		ENSP00000271732	ENSG00000143457	Dha0000820	Q6BIN8		
Hsa0001861		ENSP00000271732	ENSG00000143457	Yli0003825	Q6CAE3		
Hsa0001861		ENSP00000271732	ENSG00000143457	Sce0001424		YDR372C	YDR372C
Hsa0001861		ENSP00000271732	ENSG00000143457	Kla0002239	Q6CPT5		
Hsa0001861		ENSP00000271732	ENSG00000143457	Ago0000359	P62583		
Hsa0001861		ENSP00000271732	ENSG00000143457	Cal0000668			
Hsa0001861		ENSP00000271732	ENSG00000143457	Cgl0004517	Q6FY49		
Hsa0001861		ENSP00000271732	ENSG00000143457	Cne0001246	Q55L69		
Hsa0013968		ENSP00000332132	ENSG00000183363	Ptr0011705		ENSPTRP00000016802	ENSPTRG00000009874
Hsa0013968		ENSP00000332132	ENSG00000183363	Bta0008899		ENSBTAP00000001780	ENSBTAG00000001349
Hsa0013968		ENSP00000332132	ENSG00000183363	Rno0005376		ENSRNOP00000050753	ENSRNOG00000031364
Hsa0013968		ENSP00000332132	ENSG00000183363	Cfa0022828		ENSCAFP00000022964	ENSCAFG00000015611
Hsa0013968		ENSP00000332132	ENSG00000183363	Mms0027359		ENSMUSP00000072048	ENSMUSG00000020821
Hsa0013968		ENSP00000332132	ENSG00000183363	Mdo0019875		ENSMODP00000006214	ENSMODG00000005051
Hsa0013968		ENSP00000332132	ENSG00000183363	Xtr0047212		ENSXETP00000037841	ENSXETG00000017385
Hsa0028021		ENSP00000297831	ENSG00000165132	Mmu0012578		ENSMMUP00000008649	ENSMMUG00000006574
Hsa0028021		ENSP00000297831	ENSG00000165132	Bta0025014		ENSBTAP00000017451	ENSBTAG00000013130
Hsa0028021		ENSP00000297831	ENSG00000165132	Cfa0006600		ENSCAFP00000005441	ENSCAFG00000003654
Hsa0028021		ENSP00000297831	ENSG00000165132	Mdo0005844		ENSMODP00000001371	ENSMODG00000001147
Hsa0028021		ENSP00000297831	ENSG00000165132	Xtr0021236		ENSXETP00000037508	ENSXETG00000017221
Hsa0026863		ENSP00000222726	ENSG00000106004	Ptr0028263		ENSPTRP00000032498	ENSPTRG00000019015
Hsa0026863		ENSP00000222726	ENSG00000106004	Rno0021070		ENSRNOP00000008523	ENSRNOG00000006466
Hsa0026863		ENSP00000222726	ENSG00000106004	Mms0001415		ENSMUSP00000039012	ENSMUSG00000038253
Hsa0026863		ENSP00000222726	ENSG00000106004	Mmu0014302		ENSMMUP00000017686	ENSMMUG00000013456
Hsa0026863		ENSP00000222726	ENSG00000106004	Bta0015827		ENSBTAP00000016196	ENSBTAG00000012211
Hsa0026863		ENSP00000222726	ENSG00000106004	Cfa0005525		ENSCAFP00000004371	ENSCAFG00000002950
Hsa0026863		ENSP00000222726	ENSG00000106004	Mdo0018949		ENSMODP00000000572	ENSMODG00000000483
Hsa0026863		ENSP00000222726	ENSG00000106004	Xtr0003899		ENSXETP00000001604	ENSXETG00000000720
Hsa0026863		ENSP00000222726	ENSG00000106004	Tni0020559		HOXA5	HOXA5
Hsa0026863		ENSP00000222726	ENSG00000106004	Fru0017132		NEWSINFRUP00000159074	NEWSINFRUG00000149630
Hsa0026863		ENSP00000222726	ENSG00000106004	Tni0020560		GSTENP00017481001	GSTENG00017481001
Hsa0026863		ENSP00000222726	ENSG00000106004	Dre0017140		ENSDARP00000023754	ENSDARG00000001784
Hsa0015189		ENSP00000203556	ENSG00000089639	Mmu0017306		ENSMMUP00000004051	ENSMMUG00000003036
Hsa0015189		ENSP00000203556	ENSG00000089639	Bta0014281		ENSBTAP00000020147	ENSBTAG00000015144
Hsa0015189		ENSP00000203556	ENSG00000089639	Cfa0011528		ENSCAFP00000020882	ENSCAFG00000014170
Hsa0015189		ENSP00000203556	ENSG00000089639	Rno0012152		ENSRNOP00000034819	ENSRNOG00000027257
Hsa0015189		ENSP00000203556	ENSG00000089639	Mms0010129		ENSMUSP00000045676	ENSMUSG00000036246
Hsa0015189		ENSP00000203556	ENSG00000089639	Mdo0022465		ENSMODP00000005767	ENSMODG00000004677
Hsa0015189		ENSP00000203556	ENSG00000089639	Gga0022058		ENSGALP00000021709	ENSGALG00000013314
Hsa0015189		ENSP00000203556	ENSG00000089639	Xtr0013294		ENSXETP00000044436	ENSXETG00000020566
Hsa0015189		ENSP00000203556	ENSG00000089639	Dre0000950		ENSDARP00000055949	ENSDARG00000038356
Hsa0015189		ENSP00000203556	ENSG00000089639	Fru0011618		NEWSINFRUP00000150630	NEWSINFRUG00000141905
Hsa0015189		ENSP00000203556	ENSG00000089639	Tni0018687		GSTENP00034365001	GSTENG00034365001
Hsa0015189		ENSP00000203556	ENSG00000089639	Cel0005493		ZK669.1a	ZK669.1
Hsa0015189		ENSP00000203556	ENSG00000089639	Cbr0011011	Q61Z35		
Hsa0007891		ENSP00000257552	ENSG00000135097	Xtr0002118		ENSXETP00000026693	ENSXETG00000012216
Hsa0007891		ENSP00000257552	ENSG00000135097	Rno0008647		ENSRNOP00000001532	ENSRNOG00000001156
Hsa0007891		ENSP00000257552	ENSG00000135097	Tni0021535		GSTENP00021632001	GSTENG00021632001
Hsa0007891		ENSP00000257552	ENSG00000135097	Fru0001608		NEWSINFRUP00000174920	NEWSINFRUG00000127750
Hsa0007891		ENSP00000257552	ENSG00000135097	Bta0020971		ENSBTAP00000012926	ENSBTAG00000009800
Hsa0007891		ENSP00000257552	ENSG00000135097	Gga0006253		ENSGALP00000011683	ENSGALG00000007227
Hsa0007891		ENSP00000257552	ENSG00000135097	Dre0024739		ENSDARP00000041633	ENSDARG00000010710
Hsa0007891		ENSP00000257552	ENSG00000135097	Fru0010548		NEWSINFRUP00000129568	NEWSINFRUG00000122679
Hsa0007891		ENSP00000257552	ENSG00000135097	Cfa0015587		ENSCAFP00000015098	ENSCAFG00000010283
Hsa0007891		ENSP00000257552	ENSG00000135097	Mms0006723		ENSMUSP00000070415	ENSMUSG00000054256
Hsa0007891		ENSP00000257552	ENSG00000135097	Mdo0024217		ENSMODP00000003879	ENSMODG00000003189
Hsa0007891		ENSP00000257552	ENSG00000135097	Ptr0004486		ENSPTRP00000009385	ENSPTRG00000005531
Hsa0007891		ENSP00000257552	ENSG00000135097	Cbr0010796	Q61YA2		
Hsa0007891		ENSP00000257552	ENSG00000135097	Cel0007911		R10E9.1.1	R10E9.1
Hsa0007891		ENSP00000257552	ENSG00000135097	Dme0005387		CG32169-PA	CG32169
Hsa0007891		ENSP00000257552	ENSG00000135097	Aga0004070		ENSANGP00000011319	ENSANGG00000008830
Hsa0007891		ENSP00000257552	ENSG00000135097	Ath0031427	Q9SU99		
Hsa0007891		ENSP00000257552	ENSG00000135097	Ath0030003	Q8W555		
Hsa0007891		ENSP00000257552	ENSG00000135097	Ath0030052	Q94A00		
Hsa0007891		ENSP00000257552	ENSG00000135097	Ath0030128	Q9C652		
Hsa0007891		ENSP00000257552	ENSG00000135097	Ath0035435	Q9SM01		
Hsa0007891		ENSP00000257552	ENSG00000135097	Ath0030345	Q9FGJ5		
Hsa0007891		ENSP00000257552	ENSG00000135097	Ath0029974	Q8VZ63		
Hsa0007891		ENSP00000257552	ENSG00000135097	Ath0031216	Q9SFD3		
Hsa0007891		ENSP00000257552	ENSG00000135097	Cre0001868			
Hsa0007892		ENSP00000229379	ENSG00000111775	Mdo0024216		ENSMODP00000003857	ENSMODG00000003168
Hsa0007892		ENSP00000229379	ENSG00000111775	Gga0006251		ENSGALP00000011642	ENSGALG00000007205
Hsa0007892		ENSP00000229379	ENSG00000111775	Dme0015231		CG30093-PA	CG30093
Hsa0007892		ENSP00000229379	ENSG00000111775	Aga0010807		ENSANGP00000006393	ENSANGG00000004851
Hsa0007892		ENSP00000229379	ENSG00000111775	Dme0016507		CG17280-PA	CG17280
Hsa0007892		ENSP00000229379	ENSG00000111775	Dme0005575		CG14077-PA	CG14077
Hsa0007892		ENSP00000229379	ENSG00000111775	Aga0015343		ENSANGP00000010310	ENSANGG00000007821
Hsa0007892		ENSP00000229379	ENSG00000111775	Ame0010337		ENSAPMP00000006455	ENSAPMG00000003685
Hsa0007892		ENSP00000229379	ENSG00000111775	Cel0008222		F54D8.2.2	F54D8.2
Hsa0007892		ENSP00000229379	ENSG00000111775	Cbr0001053	Q60MU0		
Hsa0007892		ENSP00000229379	ENSG00000111775	Cne0004292	Q55WG7		
Hsa0007892		ENSP00000229379	ENSG00000111775	Cin0002634		ENSCINP00000020041	ENSCING00000009921
Hsa0007892		ENSP00000229379	ENSG00000111775	Ago0001567	Q753X6		
Hsa0007892		ENSP00000229379	ENSG00000111775	Dha0003156	Q6BXA1		
Hsa0007892		ENSP00000229379	ENSG00000111775	Yli0001391	Q6C325		
Hsa0007892		ENSP00000229379	ENSG00000111775	Kla0001056	Q6CKP6		
Hsa0007892		ENSP00000229379	ENSG00000111775	Cgl0001075	Q6FL49		
Hsa0007892		ENSP00000229379	ENSG00000111775	Cal0000608			
Hsa0007892		ENSP00000229379	ENSG00000111775	Sce0002413		YGL191W	YGL191W
Hsa0007892		ENSP00000229379	ENSG00000111775	Ncr0001907			
Hsa0007892		ENSP00000229379	ENSG00000111775	Gze0002443	Q4I1M0		
Hsa0007892		ENSP00000229379	ENSG00000111775	Spb0000296	O74471		
Hsa0007893		ENSP00000304997	ENSG00000170855	Rno0008650		ENSRNOP00000001534	ENSRNOG00000001160
Hsa0007893		ENSP00000304997	ENSG00000170855	Dre0027643		ENSDARP00000019097	ENSDARG00000014963
Hsa0007893		ENSP00000304997	ENSG00000170855	Gga0006249		ENSGALP00000011638	ENSGALG00000007199
Hsa0007893		ENSP00000304997	ENSG00000170855	Fru0018936		NEWSINFRUP00000150323	NEWSINFRUG00000141624
Hsa0007893		ENSP00000304997	ENSG00000170855	Xtr0002125		ENSXETP00000026710	ENSXETG00000012223
Hsa0007893		ENSP00000304997	ENSG00000170855	Ptr0004489		ENSPTRP00000009389	ENSPTRG00000005533
Hsa0007893		ENSP00000304997	ENSG00000170855	Tni0009991		GSTENP00021101001	GSTENG00021101001
Hsa0007893		ENSP00000304997	ENSG00000170855	Bta0004422		ENSBTAP00000016994	ENSBTAG00000012790
Hsa0007893		ENSP00000304997	ENSG00000170855	Mms0006721		ENSMUSP00000031508	ENSMUSG00000029535
Hsa0007893		ENSP00000304997	ENSG00000170855	Mdo0024215		ENSMODP00000003847	ENSMODG00000003157
Hsa0007893		ENSP00000304997	ENSG00000170855	Mmu0008885		ENSMMUP00000006489	ENSMMUG00000004883
Hsa0007893		ENSP00000304997	ENSG00000170855	Aga0006437		ENSANGP00000014826	ENSANGG00000012337
Hsa0007893		ENSP00000304997	ENSG00000170855	Dme0015554		CG30108-PA	CG30108
Hsa0007893		ENSP00000304997	ENSG00000170855	Dme0015555		CG30109-PA	CG30109
Hsa0007893		ENSP00000304997	ENSG00000170855	Ame0022732		ENSAPMP00000035444	ENSAPMG00000000846
Hsa0007893		ENSP00000304997	ENSG00000170855	Spb0002222	Q96VG1		
Hsa0007893		ENSP00000304997	ENSG00000170855	Cal0004504			
Hsa0007893		ENSP00000304997	ENSG00000170855	Cgl0000360	Q6FIN3		
Hsa0007893		ENSP00000304997	ENSG00000170855	Dha0005230	Q6BR98		
Hsa0007893		ENSP00000304997	ENSG00000170855	Kla0003282	Q6CTH7		
Hsa0007893		ENSP00000304997	ENSG00000170855	Sce0003825		YKL053C-A	YKL053C-A
Hsa0007893		ENSP00000304997	ENSG00000170855	Ago0004111	Q75DS2		
Hsa0007893		ENSP00000304997	ENSG00000170855	Ath0000016	Q9SMZ9		
Hsa0031828		ENSP00000014935	ENSG00000013563	Mmu0018947		ENSMMUP00000007264	ENSMMUG00000005495
Hsa0031828		ENSP00000014935	ENSG00000013563	Bta0006477		ENSBTAP00000009806	ENSBTAG00000007455
Hsa0031828		ENSP00000014935	ENSG00000013563	Cfa0030214		ENSCAFP00000028921	ENSCAFG00000019555
Hsa0031828		ENSP00000014935	ENSG00000013563	Mdo0025337		ENSMODP00000010905	ENSMODG00000008763
Hsa0031828		ENSP00000014935	ENSG00000013563	Mms0014239		ENSMUSP00000075218	ENSMUSG00000019088
Hsa0031828		ENSP00000014935	ENSG00000013563	Xtr0048151		ENSXETP00000023796	ENSXETG00000010881
Hsa0031828		ENSP00000014935	ENSG00000013563	Cin0019395		ENSCINP00000019478	ENSCING00000009578
Hsa0003979		ENSP00000256035	ENSG00000133661	Mmu0028165		ENSMMUP00000003737	ENSMMUG00000002787
Hsa0003979		ENSP00000256035	ENSG00000133661	Bta0024449		ENSBTAP00000028716	ENSBTAG00000021552
Hsa0003979		ENSP00000256035	ENSG00000133661	Bta0025803		ENSBTAP00000025788	ENSBTAG00000019360
Hsa0003979		ENSP00000256035	ENSG00000133661	Bta0026801		ENSBTAP00000008579	ENSBTAG00000006536
Hsa0003979		ENSP00000256035	ENSG00000133661	Bta0027469		ENSBTAP00000018649	ENSBTAG00000014035
Hsa0003979		ENSP00000256035	ENSG00000133661	Cfa0021856		ENSCAFP00000023164	ENSCAFG00000015753
Hsa0003979		ENSP00000256035	ENSG00000133661	Mms0012755		ENSMUSP00000076383	ENSMUSG00000021795
Hsa0003979		ENSP00000256035	ENSG00000133661	Mdo0009411		ENSMODP00000001574	ENSMODG00000001304
Hsa0003979		ENSP00000256035	ENSG00000133661	Dre0013767		ENSDARP00000047319	ENSDARG00000028474
Hsa0007896		ENSP00000229390	ENSG00000111786	Mmu0000640		ENSMMUP00000021674	ENSMMUG00000016494
Hsa0007896		ENSP00000229390	ENSG00000111786	Ptr0004492		ENSPTRP00000009392	ENSPTRG00000005535
Hsa0007896		ENSP00000229390	ENSG00000111786	Bta0004425		ENSBTAP00000016997	ENSBTAG00000012792
Hsa0007896		ENSP00000229390	ENSG00000111786	Bta0020986		ENSBTAP00000007335	ENSBTAG00000005584
Hsa0007896		ENSP00000229390	ENSG00000111786	Mms0006718		ENSMUSP00000031513	ENSMUSG00000029538
Hsa0007896		ENSP00000229390	ENSG00000111786	Rno0008652		ENSRNOP00000001539	ENSRNOG00000001163
Hsa0007896		ENSP00000229390	ENSG00000111786	Cfa0015594		ENSCAFP00000015146	ENSCAFG00000010314
Hsa0007896		ENSP00000229390	ENSG00000111786	Mdo0024213		ENSMODP00000003831	ENSMODG00000003146
Hsa0007896		ENSP00000229390	ENSG00000111786	Xtr0002118		ENSXETP00000026693	ENSXETG00000012216
Hsa0007896		ENSP00000229390	ENSG00000111786	Dre0027644		ENSDARP00000002874	ENSDARG00000008097
Hsa0007896		ENSP00000229390	ENSG00000111786	Pyo0003575	Q7RGJ9		
Hsa0007896		ENSP00000229390	ENSG00000111786	Pfa0002543	Q8I3T5		
Hsa0007896		ENSP00000229390	ENSG00000111786	Cel0010042		Y111B2A.18.1	Y111B2A.18
Hsa0007896		ENSP00000229390	ENSG00000111786	Pfa0004228	Q8IJI0		
Hsa0007896		ENSP00000229390	ENSG00000111786	Pyo0006174	Q7RP02		
Hsa0007896		ENSP00000229390	ENSG00000111786	Cbr0010828	Q61YF5		
Hsa0007896		ENSP00000229390	ENSG00000111786	Ath0031372	Q9SPI3		
Hsa0007896		ENSP00000229390	ENSG00000111786	Ath0031371	Q9SPI2		
Hsa0007896		ENSP00000229390	ENSG00000111786	Ath0031370	Q9SPI1		
Hsa0007896		ENSP00000229390	ENSG00000111786	Ath0029205	O81290		
Hsa0007896		ENSP00000229390	ENSG00000111786	Ath0031182	Q9SCL3		
Hsa0007896		ENSP00000229390	ENSG00000111786	Ath0031527	Q9XFR5		
Hsa0007896		ENSP00000229390	ENSG00000111786	Ath0030238	Q9CA06		
Hsa0007896		ENSP00000229390	ENSG00000111786	Ath0003051	O22315		
Hsa0007896		ENSP00000229390	ENSG00000111786	Ath0033425	Q3EAC7		
Hsa0007896		ENSP00000229390	ENSG00000111786	Ath0029805	Q8GXS0		
Hsa0007896		ENSP00000229390	ENSG00000111786	Ath0029161	O80496		
Hsa0007896		ENSP00000229390	ENSG00000111786	Cre0012609			
Hsa0007897		ENSP00000242577	ENSG00000088986	Dme0011011		CG6998-PB	CG6998
Hsa0007897		ENSP00000242577	ENSG00000088986	Aga0003395		ENSANGP00000017519	ENSANGG00000015030
Hsa0007897		ENSP00000242577	ENSG00000088986	Dme0000201		CG5450-PA	CG5450
Hsa0007897		ENSP00000242577	ENSG00000088986	Ame0020704		ENSAPMP00000004812	ENSAPMG00000002759
Hsa0007897		ENSP00000242577	ENSG00000088986	Cre0006928			
Hsa0007898		ENSP00000345515	ENSG00000188300	Mmu0008648		ENSMMUP00000001598	ENSMMUG00000001195
Hsa0007898		ENSP00000345515	ENSG00000188300	Mmu0003477		ENSMMUP00000024572	ENSMMUG00000018674
Hsa0007898		ENSP00000345515	ENSG00000188300	Ptr0004494		ENSPTRP00000009394	ENSPTRG00000005537
Hsa0015180		ENSP00000262815	ENSG00000129933	Mmu0011127		ENSMMUP00000011709	ENSMMUG00000008931
Hsa0015180		ENSP00000262815	ENSG00000129933	Ptr0019053		ENSPTRP00000018320	ENSPTRG00000010738
Hsa0015180		ENSP00000262815	ENSG00000129933	Mms0010143		ENSMUSP00000054763	ENSMUSG00000031858
Hsa0015180		ENSP00000262815	ENSG00000129933	Bta0014290		ENSBTAP00000008054	ENSBTAG00000006124
Hsa0015180		ENSP00000262815	ENSG00000129933	Cfa0011547		ENSCAFP00000021099	ENSCAFG00000014291
Hsa0015180		ENSP00000262815	ENSG00000129933	Rno0012142		ENSRNOP00000027846	ENSRNOG00000020526
Hsa0015180		ENSP00000262815	ENSG00000129933	Gga0011828		ENSGALP00000004687	ENSGALG00000002969
Hsa0015180		ENSP00000262815	ENSG00000129933	Mdo0023410		ENSMODP00000008879	ENSMODG00000007162
Hsa0015180		ENSP00000262815	ENSG00000129933	Xtr0033446		ENSXETP00000028584	ENSXETG00000013046
Hsa0015180		ENSP00000262815	ENSG00000129933	Fru0003970		NEWSINFRUP00000157794	NEWSINFRUG00000148452
Hsa0015180		ENSP00000262815	ENSG00000129933	Tni0023556		GSTENP00024719001	GSTENG00024719001
Hsa0015180		ENSP00000262815	ENSG00000129933	Dme0007811		CG4203-PA	CG4203
Hsa0015180		ENSP00000262815	ENSG00000129933	Ame0014431		ENSAPMP00000012477	ENSAPMG00000007158
Hsa0015180		ENSP00000262815	ENSG00000129933	Aga0003425		ENSANGP00000009739	ENSANGG00000007297
Hsa0015180		ENSP00000262815	ENSG00000129933	Cel0001759		C09H6.3	C09H6.3
Hsa0015180		ENSP00000262815	ENSG00000129933	Cbr0006680	Q61F10		
Hsa0015180		ENSP00000262815	ENSG00000129933	Ath0014520	Q9FGN7		
Hsa0031826		ENSP00000218240	ENSG00000102119	Mmu0030334		ENSMMUP00000017989	ENSMMUG00000013678
Hsa0031826		ENSP00000218240	ENSG00000102119	Bta0006484		ENSBTAP00000030177	ENSBTAG00000022314
Hsa0031826		ENSP00000218240	ENSG00000102119	Mms0014237		ENSMUSP00000002029	ENSMUSG00000001964
Hsa0031826		ENSP00000218240	ENSG00000102119	Mdo0026753		ENSMODP00000003565	ENSMODG00000002926
Hsa0031827		ENSP00000341730	ENSG00000147403	Xtr0048150		ENSXETP00000023795	ENSXETG00000010878
Hsa0031827		ENSP00000341730	ENSG00000147403	Dre0009755		ENSDARP00000036951	ENSDARG00000025581
Hsa0031827		ENSP00000341730	ENSG00000147403	Fru0020042		NEWSINFRUP00000144352	NEWSINFRUG00000136169
Hsa0031827		ENSP00000341730	ENSG00000147403	Tni0006998		GSTENP00004920001	GSTENG00004920001
Hsa0031827		ENSP00000341730	ENSG00000147403	Dme0006136		CG17521-PA	CG17521
Hsa0031827		ENSP00000341730	ENSG00000147403	Aga0015467		ENSANGP00000023750	ENSANGG00000020817
Hsa0031827		ENSP00000341730	ENSG00000147403	Ame0019845		ENSAPMP00000024081	ENSAPMG00000005675
Hsa0031827		ENSP00000341730	ENSG00000147403	Aga0004534		ENSANGP00000014921	ENSANGG00000012432
Hsa0031827		ENSP00000341730	ENSG00000147403	Cel0005545		F10B5.1.2	F10B5.1
Hsa0031827		ENSP00000341730	ENSG00000147403	Cbr0012482	Q627B7		
Hsa0031827		ENSP00000341730	ENSG00000147403	Cin0014402		ENSCINP00000008221	ENSCING00000003982
Hsa0031827		ENSP00000341730	ENSG00000147403	Dha0002644	Q6BVL2		
Hsa0031827		ENSP00000341730	ENSG00000147403	Cne0004641	Q55XM9		
Hsa0031827		ENSP00000341730	ENSG00000147403	Ath0002769	Q08770		
Hsa0031827		ENSP00000341730	ENSG00000147403	Ath0011636	Q93W22		
Hsa0031827		ENSP00000341730	ENSG00000147403	Cal0002425			
Hsa0031827		ENSP00000341730	ENSG00000147403	Pyo0000579	Q7R7Z3		
Hsa0031827		ENSP00000341730	ENSG00000147403	Cgl0001295	Q6FLX0		
Hsa0031827		ENSP00000341730	ENSG00000147403	Spb0001339	Q09127		
Hsa0031827		ENSP00000341730	ENSG00000147403	Lma0000158	O97213		
Hsa0031827		ENSP00000341730	ENSG00000147403	Ath0012835	Q9C6H7		
Hsa0031827		ENSP00000341730	ENSG00000147403	Ago0003851	Q75CY7		
Hsa0031827		ENSP00000341730	ENSG00000147403	Gze0001256	Q4HXR2		
Hsa0031827		ENSP00000341730	ENSG00000147403	Ath0011628	Q93VT9		
Hsa0031827		ENSP00000341730	ENSG00000147403	Kla0002836	Q6CRX7		
Hsa0031827		ENSP00000341730	ENSG00000147403	Cre0016577			
Hsa0031827		ENSP00000341730	ENSG00000147403	Spb0001340	Q9P769		
Hsa0031827		ENSP00000341730	ENSG00000147403	Ncr0008737			
Hsa0031827		ENSP00000341730	ENSG00000147403	Yli0003437	Q6C986		
Hsa0031827		ENSP00000341730	ENSG00000147403	Sce0004133		YLR075W	YLR075W
Hsa0031827		ENSP00000341730	ENSG00000147403	Pfa0005035	Q8ILV2		
Hsa0031827		ENSP00000341730	ENSG00000147403	Ddi0003775	Q54J69		
Hsa0031827		ENSP00000341730	ENSG00000147403	Ecu0000049	Q8SR96		
Hsa0031827		ENSP00000341730	ENSG00000147403	Gth0000309	Q9AW09		
Hsa0031820		ENSP00000312067	ENSG00000102080	Mmu0006756		ENSMMUP00000008107	ENSMMUG00000006167
Hsa0031820		ENSP00000312067	ENSG00000102080	Cfa0030201		ENSCAFP00000028752	ENSCAFG00000019442
Hsa0031820		ENSP00000312067	ENSG00000102080	Bta0014369		ENSBTAP00000027055	ENSBTAG00000020300
Hsa0031820		ENSP00000312067	ENSG00000102080	Mms0014234		ENSMUSP00000077207	ENSMUSG00000062564
Hsa0031820		ENSP00000312067	ENSG00000102080	Cin0015021		ENSCINP00000001169	ENSCING00000000638
Hsa0031820		ENSP00000312067	ENSG00000102080	Ame0011721		ENSAPMP00000012273	ENSAPMG00000007032
Hsa0015184		ENSP00000252576	ENSG00000130288	Ptr0019058		ENSPTRP00000018326	ENSPTRG00000010741
Hsa0015184		ENSP00000252576	ENSG00000130288	Mmu0020877		ENSMMUP00000014898	ENSMMUG00000011350
Hsa0015184		ENSP00000252576	ENSG00000130288	Cfa0011542		ENSCAFP00000021004	ENSCAFG00000014244
Hsa0015184		ENSP00000252576	ENSG00000130288	Bta0014287		ENSBTAP00000010276	ENSBTAG00000007812
Hsa0015184		ENSP00000252576	ENSG00000130288	Mms0010138		ENSMUSP00000036453	ENSMUSG00000036199
Hsa0015184		ENSP00000252576	ENSG00000130288	Rno0012146		ENSRNOP00000027980	ENSRNOG00000020602
Hsa0015184		ENSP00000252576	ENSG00000130288	Rno0026377		ENSRNOP00000034694	ENSRNOG00000021688
Hsa0015184		ENSP00000252576	ENSG00000130288	Mdo0023416		ENSMODP00000008926	ENSMODG00000007201
Hsa0015184		ENSP00000252576	ENSG00000130288	Fru0013870		NEWSINFRUP00000163542	NEWSINFRUG00000153703
Hsa0015184		ENSP00000252576	ENSG00000130288	Tni0027249		GSTENP00028497001	GSTENG00028497001
Hsa0015184		ENSP00000252576	ENSG00000130288	Dme0011201		CG3446-PA	CG3446
Hsa0015184		ENSP00000252576	ENSG00000130288	Aga0011752		ENSANGP00000010318	ENSANGG00000007829
Hsa0015184		ENSP00000252576	ENSG00000130288	Cbr0006066	Q61CQ6		
Hsa0015184		ENSP00000252576	ENSG00000130288	Cel0002381		C34B2.8	C34B2.8
Hsa0015184		ENSP00000252576	ENSG00000130288	Ame0007142		ENSAPMP00000004661	ENSAPMG00000002666
Hsa0015184		ENSP00000252576	ENSG00000130288	Cne0001892	Q55NC6		
Hsa0015184		ENSP00000252576	ENSG00000130288	Ath0004900	O49313		
Hsa0015184		ENSP00000252576	ENSG00000130288	Ath0010651	Q8RWA7		
Hsa0015184		ENSP00000252576	ENSG00000130288	Ath0004278	O23022		
Hsa0015184		ENSP00000252576	ENSG00000130288	Cre0019297			
Hsa0031822		ENSP00000331659	ENSG00000185254	Mmu0006756		ENSMMUP00000008107	ENSMMUG00000006167
Hsa0031822		ENSP00000331659	ENSG00000185254	Bta0014369		ENSBTAP00000027055	ENSBTAG00000020300
Hsa0031822		ENSP00000331659	ENSG00000185254	Cfa0030201		ENSCAFP00000028752	ENSCAFG00000019442
Hsa0031822		ENSP00000331659	ENSG00000185254	Mms0014234		ENSMUSP00000077207	ENSMUSG00000062564
Hsa0031822		ENSP00000331659	ENSG00000185254	Cin0015021		ENSCINP00000001169	ENSCING00000000638
Hsa0031822		ENSP00000331659	ENSG00000185254	Ame0011721		ENSAPMP00000012273	ENSAPMG00000007032
Hsa0015186		ENSP00000291495	ENSG00000160161	Ptr0019060		ENSPTRP00000018328	ENSPTRG00000010743
Hsa0015186		ENSP00000291495	ENSG00000160161	Mmu0020879		ENSMMUP00000014900	ENSMMUG00000011352
Hsa0015186		ENSP00000291495	ENSG00000160161	Bta0014285		ENSBTAP00000019927	ENSBTAG00000014969
Hsa0015186		ENSP00000291495	ENSG00000160161	Cfa0011537		ENSCAFP00000020976	ENSCAFG00000014218
Hsa0015186		ENSP00000291495	ENSG00000160161	Rno0012147		ENSRNOP00000027990	ENSRNOG00000020622
Hsa0015186		ENSP00000291495	ENSG00000160161	Mms0010135		ENSMUSP00000061544	ENSMUSG00000044006
Hsa0015186		ENSP00000291495	ENSG00000160161	Mdo0023418		ENSMODP00000008961	ENSMODG00000007229
Hsa0015186		ENSP00000291495	ENSG00000160161	Xtr0033466		ENSXETP00000028615	ENSXETG00000013064
Hsa0015186		ENSP00000291495	ENSG00000160161	Dre0011910		ENSDARP00000008575	ENSDARG00000013687
Hsa0015186		ENSP00000291495	ENSG00000160161	Fru0003968		NEWSINFRUP00000175808	NEWSINFRUG00000147810
Hsa0015186		ENSP00000291495	ENSG00000160161	Tni0023559		GSTENP00024723001	GSTENG00024723001
Hsa0015186		ENSP00000291495	ENSG00000160161	Cin0013408		ENSCINP00000004138	ENSCING00000002041
Hsa0009548		ENSP00000337133	ENSG00000170054	Ptr0010231		ENSPTRP00000011387	ENSPTRG00000006681
Hsa0009548		ENSP00000337133	ENSG00000170054	Rno0025305		ENSRNOP00000012861	ENSRNOG00000009452
Hsa0009548		ENSP00000337133	ENSG00000170054	Mms0026007		ENSMUSP00000058535	ENSMUSG00000058260
Hsa0009548		ENSP00000337133	ENSG00000170054	Cfa0027033		ENSCAFP00000026039	ENSCAFG00000017646
Hsa0009548		ENSP00000337133	ENSG00000170054	Dre0018228		ENSDARP00000027962	ENSDARG00000043670
Hsa0009548		ENSP00000337133	ENSG00000170054	Dre0018229		ENSDARP00000017542	ENSDARG00000013646
Hsa0009548		ENSP00000337133	ENSG00000170054	Fru0010233		NEWSINFRUP00000155065	NEWSINFRUG00000145960
Hsa0009548		ENSP00000337133	ENSG00000170054	Tni0020264		GSTENP00018459001	GSTENG00018459001
Hsa0020771		ENSP00000336522	ENSG00000100241	Mmu0012963		ENSMMUP00000011920	ENSMMUG00000009082
Hsa0020771		ENSP00000336522	ENSG00000100241	Ptr0022934		ENSPTRP00000044530	ENSPTRG00000014541
Hsa0020771		ENSP00000336522	ENSG00000100241	Mms0011964		ENSMUSP00000080149	ENSMUSG00000036529
Hsa0020771		ENSP00000336522	ENSG00000100241	Rno0027269		ENSRNOP00000046474	ENSRNOG00000008392
Hsa0020771		ENSP00000336522	ENSG00000100241	Cfa0002103		ENSCAFP00000000866	ENSCAFG00000000612
Hsa0020771		ENSP00000336522	ENSG00000100241	Bta0018933		ENSBTAP00000028445	ENSBTAG00000021337
Hsa0020771		ENSP00000336522	ENSG00000100241	Mdo0023241		ENSMODP00000007183	ENSMODG00000005805
Hsa0020771		ENSP00000336522	ENSG00000100241	Xtr0031066		ENSXETP00000049918	ENSXETG00000023079
Hsa0020771		ENSP00000336522	ENSG00000100241	Dre0003780		ENSDARP00000067196	ENSDARG00000045710
Hsa0020771		ENSP00000336522	ENSG00000100241	Fru0017620		NEWSINFRUP00000143077	NEWSINFRUG00000135006
Hsa0020771		ENSP00000336522	ENSG00000100241	Tni0009098		GSTENP00010854001	GSTENG00010854001
Hsa0020771		ENSP00000336522	ENSG00000100241	Ame0009642		ENSAPMP00000002164	ENSAPMG00000004442
Hsa0020771		ENSP00000336522	ENSG00000100241	Dme0007326		CG6939-PA	CG6939
Hsa0020771		ENSP00000336522	ENSG00000100241	Aga0005708		ENSANGP00000000964	ENSANGG00000000841
Hsa0020771		ENSP00000336522	ENSG00000100241	Cin0000126		ENSCINP00000017889	ENSCING00000008789
Hsa0020771		ENSP00000336522	ENSG00000100241	Cbr0005085	Q618J0		
Hsa0020771		ENSP00000336522	ENSG00000100241	Cel0020024		H28G03.6	H28G03.6
Hsa0004140		ENSP00000298762	ENSG00000165851	Ptr0031867		ENSPTRP00000004879	ENSPTRG00000002789
Hsa0004140		ENSP00000298762	ENSG00000165851	Cfa0016904		ENSCAFP00000012405	ENSCAFG00000008444
Hsa0004140		ENSP00000298762	ENSG00000165851	Rno0004056		ENSRNOP00000029835	ENSRNOG00000025491
Hsa0004140		ENSP00000298762	ENSG00000165851	Bta0000694		ENSBTAP00000029294	ENSBTAG00000021973
Hsa0004140		ENSP00000298762	ENSG00000165851	Mdo0009565		ENSMODP00000005979	ENSMODG00000004857
Hsa0004140		ENSP00000298762	ENSG00000165851	Dre0015706		ENSDARP00000031316	ENSDARG00000020444
Hsa0020320		ENSP00000335481	ENSG00000186998	Ptr0022454		ENSPTRP00000024469	ENSPTRG00000014215
Hsa0020320		ENSP00000335481	ENSG00000186998	Mmu0030112		ENSMMUP00000028150	ENSMMUG00000021372
Hsa0020320		ENSP00000335481	ENSG00000186998	Cfa0015702		ENSCAFP00000017830	ENSCAFG00000012106
Hsa0020320		ENSP00000335481	ENSG00000186998	Bta0005017		ENSBTAP00000029481	ENSBTAG00000009773
Hsa0020320		ENSP00000335481	ENSG00000186998	Mms0026372		ENSMUSP00000061704	ENSMUSG00000034164
Hsa0020320		ENSP00000335481	ENSG00000186998	Xtr0017412		ENSXETP00000035827	ENSXETG00000016414
Hsa0020320		ENSP00000335481	ENSG00000186998	Dre0019418		ENSDARP00000051561	ENSDARG00000007912
Hsa0020320		ENSP00000335481	ENSG00000186998	Tni0021147		GSTENP00029482001	GSTENG00029482001
Hsa0031381		ENSP00000304416	ENSG00000172450	Mmu0003130		ENSMMUP00000004990	ENSMMUG00000003743
Hsa0031381		ENSP00000304416	ENSG00000172450	Cfa0029051		ENSCAFP00000022345	ENSCAFG00000015167
Hsa0031381		ENSP00000304416	ENSG00000172450	Bta0028499		ENSBTAP00000032525	ENSBTAG00000023771
Hsa0031381		ENSP00000304416	ENSG00000172450	Bta0024320		ENSBTAP00000018979	ENSBTAG00000014287
Hsa0031381		ENSP00000304416	ENSG00000172450	Cel0016117		F07B7.4	F07B7.4
Hsa0031381		ENSP00000304416	ENSG00000172450	Cel0016037		F45F2.12	F45F2.12
Hsa0022427		ENSP00000347017	ENSG00000185485	Mmu0012202		ENSMMUP00000001006	ENSMMUG00000000748
Hsa0022427		ENSP00000347017	ENSG00000185485	Cfa0019961		ENSCAFP00000016204	ENSCAFG00000010951
Hsa0022427		ENSP00000347017	ENSG00000185485	Bta0003189		ENSBTAP00000011346	ENSBTAG00000008601
Hsa0022427		ENSP00000347017	ENSG00000185485	Mms0017551		ENSMUSP00000022062	ENSMUSG00000021577
Hsa0022427		ENSP00000347017	ENSG00000185485	Rno0000336		ENSRNOP00000018336	ENSRNOG00000013331
Hsa0022427		ENSP00000347017	ENSG00000185485	Mdo0003638		ENSMODP00000000746	ENSMODG00000000624
Hsa0022427		ENSP00000347017	ENSG00000185485	Gga0008947		ENSGALP00000030351	ENSGALG00000013167
Hsa0022427		ENSP00000347017	ENSG00000185485	Xtr0027682		ENSXETP00000050569	ENSXETG00000023408
Hsa0022427		ENSP00000347017	ENSG00000185485	Tni0011816		GSTENP00035332001	GSTENG00035332001
Hsa0022427		ENSP00000347017	ENSG00000185485	Dre0026881		ENSDARP00000018027	ENSDARG00000016721
Hsa0022427		ENSP00000347017	ENSG00000185485	Fru0011336		NEWSINFRUP00000166956	NEWSINFRUG00000143417
Hsa0022427		ENSP00000347017	ENSG00000185485	Cin0010879		ENSCINP00000008904	ENSCING00000004289
Hsa0022427		ENSP00000347017	ENSG00000185485	Cbr0013075	Q60NB1		
Hsa0022427		ENSP00000347017	ENSG00000185485	Cel0020688		C03G5.1.1	C03G5.1
Hsa0022427		ENSP00000347017	ENSG00000185485	Cbr0013122	Q61CQ7		
Hsa0022427		ENSP00000347017	ENSG00000185485	Cel0002380		C34B2.7.1	C34B2.7
Hsa0022427		ENSP00000347017	ENSG00000185485	Aga0007260		ENSANGP00000010243	ENSANGG00000007754
Hsa0022427		ENSP00000347017	ENSG00000185485	Ame0010084		ENSAPMP00000021718	ENSAPMG00000001117
Hsa0022427		ENSP00000347017	ENSG00000185485	Dme0015846		CG17246-PA	CG17246
Hsa0022427		ENSP00000347017	ENSG00000185485	Cal0004176			
Hsa0022427		ENSP00000347017	ENSG00000185485	Yli0003513	Q6C9G6		
Hsa0022427		ENSP00000347017	ENSG00000185485	Ncr0008125			
Hsa0022427		ENSP00000347017	ENSG00000185485	Ath0028033	Q9ZPX5		
Hsa0022427		ENSP00000347017	ENSG00000185485	Cal0002348			
Hsa0022427		ENSP00000347017	ENSG00000185485	Sce0003435		YJL045W	YJL045W
Hsa0022427		ENSP00000347017	ENSG00000185485	Dha0001794	Q6BQ85		
Hsa0022427		ENSP00000347017	ENSG00000185485	Ath0000864	O82663		
Hsa0022427		ENSP00000347017	ENSG00000185485	Ago0003599	Q75C64		
Hsa0022427		ENSP00000347017	ENSG00000185485	Cgl0002141	Q6FPU5		
Hsa0022427		ENSP00000347017	ENSG00000185485	Gze0003776	Q4I5Z7		
Hsa0022427		ENSP00000347017	ENSG00000185485	Sce0003723		YKL148C	YKL148C
Hsa0022427		ENSP00000347017	ENSG00000185485	Kla0004714	Q7Z864		
Hsa0022427		ENSP00000347017	ENSG00000185485	Ddi0012176	Q9U3X4		
Hsa0022427		ENSP00000347017	ENSG00000185485	Dha0001742	Q6BQ26		
Hsa0022427		ENSP00000347017	ENSG00000185485	Cne0001769	Q55MX1		
Hsa0022427		ENSP00000347017	ENSG00000185485	Spb0000397	Q9UTJ7		
Hsa0022427		ENSP00000347017	ENSG00000185485	Pfa0004115	Q8IJ66		
Hsa0022427		ENSP00000347017	ENSG00000185485	Pte0000252	Q6BG42		
Hsa0022427		ENSP00000347017	ENSG00000185485	Pyo0002483	Q7RDF4		
Hsa0022427		ENSP00000347017	ENSG00000185485	Lma0004394	Q4QAG8		
Hsa0022427		ENSP00000347017	ENSG00000185485	Cre0011894			
Hsa0013043		ENSP00000301683	ENSG00000167934	Mmu0012131		ENSMMUP00000010593	ENSMMUG00000008086
Hsa0016826		ENSP00000260619	ENSG00000138050	Ptr0006618		ENSPTRP00000020361	ENSPTRG00000011860
Hsa0016826		ENSP00000260619	ENSG00000138050	Mmu0018291		ENSMMUP00000015539	ENSMMUG00000011841
Hsa0016826		ENSP00000260619	ENSG00000138050	Rno0024374		ENSRNOP00000011000	ENSRNOG00000008291
Hsa0016826		ENSP00000260619	ENSG00000138050	Mms0024965		ENSMUSP00000025093	ENSMUSG00000024246
Hsa0016826		ENSP00000260619	ENSG00000138050	Cfa0007491		ENSCAFP00000009689	ENSCAFG00000006471
Hsa0016826		ENSP00000260619	ENSG00000138050	Bta0021602		ENSBTAP00000006195	ENSBTAG00000004722
Hsa0016826		ENSP00000260619	ENSG00000138050	Mdo0013121		ENSMODP00000011381	ENSMODG00000009129
Hsa0016826		ENSP00000260619	ENSG00000138050	Gga0012149		ENSGALP00000014829	ENSGALG00000009119
Hsa0016826		ENSP00000260619	ENSG00000138050	Xtr0005117		ENSXETP00000040029	ENSXETG00000018494
Hsa0016826		ENSP00000260619	ENSG00000138050	Dre0002608		ENSDARP00000045977	ENSDARG00000029540
Hsa0016826		ENSP00000260619	ENSG00000138050	Cel0012821		M04B2.2	M04B2.2
Hsa0020322		ENSP00000330516	ENSG00000182944	Ptr0022998		ENSPTRP00000024474	ENSPTRG00000014218
Hsa0020322		ENSP00000330516	ENSG00000182944	Gga0006329		ENSGALP00000013222	ENSGALG00000008149
Hsa0010128		ENSP00000351635	ENSG00000069966	Mms0020098		ENSMUSP00000076155	ENSMUSG00000032192
Hsa0010128		ENSP00000351635	ENSG00000069966	Mmu0018465		ENSMMUP00000022869	ENSMMUG00000017374
Hsa0010128		ENSP00000351635	ENSG00000069966	Rno0028619		ENSRNOP00000011963	ENSRNOG00000008926
Hsa0010128		ENSP00000351635	ENSG00000069966	Bta0028724		ENSBTAP00000004895	ENSBTAG00000003762
Hsa0010128		ENSP00000351635	ENSG00000069966	Mdo0008210		ENSMODP00000002374	ENSMODG00000001948
Hsa0010128		ENSP00000351635	ENSG00000069966	Gga0003244		ENSGALP00000007443	ENSGALG00000004678
Hsa0010128		ENSP00000351635	ENSG00000069966	Bta0004499		ENSBTAP00000029736	ENSBTAG00000022096
Hsa0010128		ENSP00000351635	ENSG00000069966	Cfa0018608		ENSCAFP00000023022	ENSCAFG00000015662
Hsa0010128		ENSP00000351635	ENSG00000069966	Xtr0003741		ENSXETP00000044829	ENSXETG00000020741
Hsa0010128		ENSP00000351635	ENSG00000069966	Fru0013773		NEWSINFRUP00000132392	NEWSINFRUG00000125276
Hsa0010128		ENSP00000351635	ENSG00000069966	Dre0025061		ENSDARP00000011435	ENSDARG00000025845
Hsa0010128		ENSP00000351635	ENSG00000069966	Cin0000082		ENSCINP00000017778	ENSCING00000008715
Hsa0010128		ENSP00000351635	ENSG00000069966	Cel0001579		F52A8.2	F52A8.2
Hsa0010128		ENSP00000351635	ENSG00000069966	Cbr0006649	Q61EW2		
Hsa0010128		ENSP00000351635	ENSG00000069966	Dme0011399		CG10763-PA	CG10763
Hsa0010128		ENSP00000351635	ENSG00000069966	Aga0013184		ENSANGP00000025070	ENSANGG00000017205
Hsa0010128		ENSP00000351635	ENSG00000069966	Ddi0007697	Q54ZV7		
Hsa0008107		ENSP00000347462	ENSG00000198033	Lma0007938	Q4QGC5		
Hsa0008107		ENSP00000347462	ENSG00000198033	Cre0002571			
Hsa0008107		ENSP00000347462	ENSG00000198033	Ath0003232	P29511		
Hsa0008107		ENSP00000347462	ENSG00000198033	Ath0003231	P20363		
Hsa0008107		ENSP00000347462	ENSG00000198033	Ath0003230	P29510		
Hsa0008107		ENSP00000347462	ENSG00000198033	Ath0003229	P11139		
Hsa0008107		ENSP00000347462	ENSG00000198033	Pfa0001772	Q6ZLZ9		
Hsa0008107		ENSP00000347462	ENSG00000198033	Pyo0000010	P12543		
Hsa0012146		ENSP00000331545	ENSG00000183024	Ptr0013780		ENSPTRP00000014608	ENSPTRG00000008557
Hsa0012146		ENSP00000331545	ENSG00000183024	Bta0009004		ENSBTAP00000004761	ENSBTAG00000003654
Hsa0012146		ENSP00000331545	ENSG00000183024	Mdo0013062		ENSMODP00000009723	ENSMODG00000007826
Hsa0012146		ENSP00000331545	ENSG00000183024	Mdo0013053		ENSMODP00000009546	ENSMODG00000007687
Hsa0002557		ENSP00000271586	ENSG00000143340	Mmu0018938		ENSMMUP00000005547	ENSMMUG00000004147
Hsa0002557		ENSP00000271586	ENSG00000143340	Ptr0002524		ENSPTRP00000002889	ENSPTRG00000001733
Hsa0002557		ENSP00000271586	ENSG00000143340	Cfa0025558		ENSCAFP00000020360	ENSCAFG00000013814
Hsa0002557		ENSP00000271586	ENSG00000143340	Bta0011969		ENSBTAP00000028646	ENSBTAG00000021492
Hsa0002557		ENSP00000271586	ENSG00000143340	Rno0009239		ENSRNOP00000037775	ENSRNOG00000024825
Hsa0002557		ENSP00000271586	ENSG00000143340	Mms0008929		ENSMUSP00000015628	ENSMUSG00000015484
Hsa0002557		ENSP00000271586	ENSG00000143340	Mdo0010518		ENSMODP00000007668	ENSMODG00000006187
Hsa0002557		ENSP00000271586	ENSG00000143340	Gga0018714		ENSGALP00000033078	ENSGALG00000020984
Hsa0002557		ENSP00000271586	ENSG00000143340	Tni0016689		GSTENP00019269001	GSTENG00019269001
Hsa0022169		ENSP00000241274	ENSG00000121871	Ptr0017784		ENSPTRP00000026832	ENSPTRG00000015592
Hsa0022169		ENSP00000241274	ENSG00000121871	Mmu0021861		ENSMMUP00000014471	ENSMMUG00000011050
Hsa0022169		ENSP00000241274	ENSG00000121871	Cfa0020162		ENSCAFP00000021310	ENSCAFG00000014440
Hsa0022169		ENSP00000241274	ENSG00000121871	Bta0023112		ENSBTAP00000022827	ENSBTAG00000017180
Hsa0022169		ENSP00000241274	ENSG00000121871	Rno0016063		ENSRNOP00000013009	ENSRNOG00000009821
Hsa0022169		ENSP00000241274	ENSG00000121871	Mms0021297		ENSMUSP00000088561	ENSMUSG00000048304
Hsa0022169		ENSP00000241274	ENSG00000121871	Mdo0018561		ENSMODP00000020334	ENSMODG00000016265
Hsa0022169		ENSP00000241274	ENSG00000121871	Xtr0014978		ENSXETP00000002516	ENSXETG00000001152
Hsa0022169		ENSP00000241274	ENSG00000121871	Fru0017209		NEWSINFRUP00000147380	NEWSINFRUG00000138941
Hsa0022169		ENSP00000241274	ENSG00000121871	Dre0026633		ENSDARP00000013082	ENSDARG00000010262
Hsa0022169		ENSP00000241274	ENSG00000121871	Ame0018453		ENSAPMP00000024226	ENSAPMG00000007896
Hsa0007099		ENSP00000321951	ENSG00000135472	Ptr0003652		ENSPTRP00000008400	ENSPTRG00000004917
Hsa0007099		ENSP00000321951	ENSG00000135472	Mmu0028954		ENSMMUP00000030179	ENSMMUG00000022913
Hsa0007099		ENSP00000321951	ENSG00000135472	Rno0027438		ENSRNOP00000039775	ENSRNOG00000029015
Hsa0007099		ENSP00000321951	ENSG00000135472	Mms0012157		ENSMUSP00000085543	ENSMUSG00000023011
Hsa0007099		ENSP00000321951	ENSG00000135472	Cfa0016181		ENSCAFP00000012315	ENSCAFG00000008382
Hsa0007099		ENSP00000321951	ENSG00000135472	Bta0018056		ENSBTAP00000023267	ENSBTAG00000017504
Hsa0007099		ENSP00000321951	ENSG00000135472	Xtr0021496		ENSXETP00000043998	ENSXETG00000020393
Hsa0007099		ENSP00000321951	ENSG00000135472	Gga0020271		ENSGALP00000016657	ENSGALG00000010254
Hsa0007099		ENSP00000321951	ENSG00000135472	Mdo0025072		ENSMODP00000005294	ENSMODG00000004300
Hsa0007099		ENSP00000321951	ENSG00000135472	Dre0028470		ENSDARP00000057621	ENSDARG00000039444
Hsa0007099		ENSP00000321951	ENSG00000135472	Tni0026460		GSTENP00027225001	GSTENG00027225001
Hsa0007099		ENSP00000321951	ENSG00000135472	Tni0024671		GSTENP00028054001	GSTENG00028054001
Hsa0007099		ENSP00000321951	ENSG00000135472	Fru0007519		NEWSINFRUP00000158755	NEWSINFRUG00000149337
Hsa0007099		ENSP00000321951	ENSG00000135472	Fru0015525		NEWSINFRUP00000162561	NEWSINFRUG00000152807
Hsa0007099		ENSP00000321951	ENSG00000135472	Cel0016351		F40F9.1b	F40F9.1
Hsa0007099		ENSP00000321951	ENSG00000135472	Cel0016353		F40F9.2	F40F9.2
Hsa0007099		ENSP00000321951	ENSG00000135472	Cbr0002788	Q60VY0		
Hsa0007099		ENSP00000321951	ENSG00000135472	Cbr0002789	Q60VY1		
Hsa0007099		ENSP00000321951	ENSG00000135472	Cin0002168		ENSCINP00000014392	ENSCING00000007006
Hsa0007099		ENSP00000321951	ENSG00000135472	Pfa0003101	Q8I4U9		
Hsa0007099		ENSP00000321951	ENSG00000135472	Pyo0007395	Q7RSH9		
Hsa0007099		ENSP00000321951	ENSG00000135472	Cre0008836			
Hsa0007099		ENSP00000321951	ENSG00000135472	Cre0004118			
Hsa0007099		ENSP00000321951	ENSG00000135472	Sce0005099		YNL305C	YNL305C
Hsa0007099		ENSP00000321951	ENSG00000135472	Dha0002525	Q6BV67		
Hsa0007099		ENSP00000321951	ENSG00000135472	Cal0007975			
Hsa0007099		ENSP00000321951	ENSG00000135472	Yli0005583	Q6CFN9		
Hsa0007099		ENSP00000321951	ENSG00000135472	Gze0001984	Q4I036		
Hsa0007099		ENSP00000321951	ENSG00000135472	Ncr0002387			
Hsa0007099		ENSP00000321951	ENSG00000135472	Cne0002358	Q55PZ7		
Hsa0007099		ENSP00000321951	ENSG00000135472	Spb0003534	O74888		
Hsa0007099		ENSP00000321951	ENSG00000135472	Ath0028244	Q9ZQX7		
Hsa0007099		ENSP00000321951	ENSG00000135472	Ath0023664	Q9SA63		
Hsa0007099		ENSP00000321951	ENSG00000135472	Ath0022330	Q9M1V9		
Hsa0029038		ENSP00000306548	ENSG00000172172	Ptr0030642		ENSPTRP00000035133	ENSPTRG00000020541
Hsa0029038		ENSP00000306548	ENSG00000172172	Mmu0030503		ENSMMUP00000003494	ENSMMUG00000002599
Hsa0029038		ENSP00000306548	ENSG00000172172	Mms0011416		ENSMUSP00000023000	ENSMUSG00000022370
Hsa0029038		ENSP00000306548	ENSG00000172172	Rno0026783		ENSRNOP00000005815	ENSRNOG00000004401
Hsa0029038		ENSP00000306548	ENSG00000172172	Mdo0003192		ENSMODP00000002803	ENSMODG00000002300
Hsa0029038		ENSP00000306548	ENSG00000172172	Bta0007879		ENSBTAP00000008903	ENSBTAG00000006767
Hsa0029038		ENSP00000306548	ENSG00000172172	Cfa0004672		ENSCAFP00000001346	ENSCAFG00000000940
Hsa0029038		ENSP00000306548	ENSG00000172172	Tni0011952		GSTENP00018309001	GSTENG00018309001
Hsa0029038		ENSP00000306548	ENSG00000172172	Fru0003564		NEWSINFRUP00000153659	NEWSINFRUG00000144681
Hsa0029038		ENSP00000306548	ENSG00000172172	Gga0022869		ENSGALP00000028406	ENSGALG00000017774
Hsa0029038		ENSP00000306548	ENSG00000172172	Gga0009719		ENSGALP00000026405	ENSGALG00000016405
Hsa0029038		ENSP00000306548	ENSG00000172172	Cel0001574		F13G3.11.2	F13G3.11
Hsa0029038		ENSP00000306548	ENSG00000172172	Aga0012092		ENSANGP00000013345	ENSANGG00000010856
Hsa0029038		ENSP00000306548	ENSG00000172172	Ame0018954		ENSAPMP00000010187	ENSAPMG00000005901
Hsa0029038		ENSP00000306548	ENSG00000172172	Dme0002536		CG10603-PA	CG10603
Hsa0029038		ENSP00000306548	ENSG00000172172	Cbr0001549	Q60QB3		
Hsa0029038		ENSP00000306548	ENSG00000172172	Cin0015479		ENSCINP00000011263	ENSCING00000005447
Hsa0029038		ENSP00000306548	ENSG00000172172	Lma0001878	Q4Q2H6		
Hsa0029038		ENSP00000306548	ENSG00000172172	Gze0006574	Q4IF83		
Hsa0029038		ENSP00000306548	ENSG00000172172	Sce0005834		YOR150W	YOR150W
Hsa0029038		ENSP00000306548	ENSG00000172172	Ncr0007648			
Hsa0029038		ENSP00000306548	ENSG00000172172	Cne0004695	Q55XU5		
Hsa0029038		ENSP00000306548	ENSG00000172172	Cre0007226			
Hsa0029038		ENSP00000306548	ENSG00000172172	Ddi0008162	Q554U7		
Hsa0029038		ENSP00000306548	ENSG00000172172	Kla0004747	Q9URS6		
Hsa0029038		ENSP00000306548	ENSG00000172172	Ath0024229	Q9SGJ2		
Hsa0029038		ENSP00000306548	ENSG00000172172	Ath0008402	Q7XA68		
Hsa0029038		ENSP00000306548	ENSG00000172172	Cre0003333			
Hsa0029038		ENSP00000306548	ENSG00000172172	Yli0003565	Q6C9L9		
Hsa0029038		ENSP00000306548	ENSG00000172172	Ago0001500	Q753Q5		
Hsa0029038		ENSP00000306548	ENSG00000172172	Dha0000871	Q6BIU7		
Hsa0029038		ENSP00000306548	ENSG00000172172	Spb0003309	O60118		
Hsa0029038		ENSP00000306548	ENSG00000172172	Cal0002913			
Hsa0029038		ENSP00000306548	ENSG00000172172	Xtr0048548		ENSXETP00000043414	ENSXETG00000020117
Hsa0029038		ENSP00000306548	ENSG00000172172	Ath0027141	Q9SYL9		
Hsa0029038		ENSP00000306548	ENSG00000172172	Cgl0001147	Q6FLD6		
Hsa0029038		ENSP00000306548	ENSG00000172172	Pfa0002926	O96222		
Hsa0031698		ENSP00000354660	ENSG00000046774	Mmu0005343		ENSMMUP00000021884	ENSMMUG00000016642
Hsa0031698		ENSP00000354660	ENSG00000046774	Mdo0014397		ENSMODP00000020896	ENSMODG00000016736
Hsa0022160		ENSP00000295839	ENSG00000163590	Mmu0001351		ENSMMUP00000004712	ENSMMUG00000003540
Hsa0022160		ENSP00000295839	ENSG00000163590	Tni0027306		GSTENP00028408001	GSTENG00028408001
Hsa0022160		ENSP00000295839	ENSG00000163590	Mdo0018570		ENSMODP00000020371	ENSMODG00000016297
Hsa0022160		ENSP00000295839	ENSG00000163590	Gga0019901		ENSGALP00000015507	ENSGALG00000009537
Hsa0022160		ENSP00000295839	ENSG00000163590	Fru0008052		NEWSINFRUP00000154644	NEWSINFRUG00000145581
Hsa0022160		ENSP00000295839	ENSG00000163590	Rno0016044		ENSRNOP00000015887	ENSRNOG00000028169
Hsa0022160		ENSP00000295839	ENSG00000163590	Mms0021273		ENSMUSP00000029355	ENSMUSG00000027784
Hsa0022160		ENSP00000295839	ENSG00000163590	Dre0016128		ENSDARP00000038838	ENSDARG00000025401
Hsa0022160		ENSP00000295839	ENSG00000163590	Xtr0014960		ENSXETP00000019123	ENSXETG00000008726
Hsa0022160		ENSP00000295839	ENSG00000163590	Dre0027315		ENSDARP00000056777	ENSDARG00000038890
Hsa0022160		ENSP00000295839	ENSG00000163590	Cfa0020154		ENSCAFP00000021134	ENSCAFG00000014325
Hsa0022160		ENSP00000295839	ENSG00000163590	Bta0023115		ENSBTAP00000001677	ENSBTAG00000001274
Hsa0022160		ENSP00000295839	ENSG00000163590	Aga0010459		ENSANGP00000020770	ENSANGG00000018281
Hsa0022160		ENSP00000295839	ENSG00000163590	Aga0010448		ENSANGP00000011103	ENSANGG00000008614
Hsa0022160		ENSP00000295839	ENSG00000163590	Dme0001125		CG7115-PA	CG7115
Hsa0022160		ENSP00000295839	ENSG00000163590	Cre0011823			
Hsa0022160		ENSP00000295839	ENSG00000163590	Ath0010151	Q8LAY8		
Hsa0022160		ENSP00000295839	ENSG00000163590	Ath0014508	Q9FGM3		
Hsa0022160		ENSP00000295839	ENSG00000163590	Ath0012167	Q94AT1		
Hsa0022160		ENSP00000295839	ENSG00000163590	Ath0006440	O81773		
Hsa0022160		ENSP00000295839	ENSG00000163590	Ath0011745	Q93YW5		
Hsa0022160		ENSP00000295839	ENSG00000163590	Ath0011399	Q8VZN9		
Hsa0022160		ENSP00000295839	ENSG00000163590	Ath0031277	Q9SIU8		
Hsa0022160		ENSP00000295839	ENSG00000163590	Ath0017272	Q9LDA7		
Hsa0022160		ENSP00000295839	ENSG00000163590	Ath0019081	Q9LP12		
Hsa0022160		ENSP00000295839	ENSG00000163590	Ath0007717	Q680F4		
Hsa0022160		ENSP00000295839	ENSG00000163590	Ath0007108	Q4PSE8		
Hsa0022160		ENSP00000295839	ENSG00000163590	Ath0017414	Q9LEW5		
Hsa0022160		ENSP00000295839	ENSG00000163590	Ath0010857	Q8RXV3		
Hsa0022163		ENSP00000352097	ENSG00000196542	Mmu0028399		ENSMMUP00000012503	ENSMMUG00000009565
Hsa0022163		ENSP00000352097	ENSG00000196542	Ptr0017776		ENSPTRP00000041579	ENSPTRG00000023729
Hsa0022163		ENSP00000352097	ENSG00000196542	Mms0021282		ENSMUSP00000062794	ENSMUSG00000043461
Hsa0022163		ENSP00000352097	ENSG00000196542	Rno0016050		ENSRNOP00000012422	ENSRNOG00000009388
Hsa0022163		ENSP00000352097	ENSG00000196542	Bta0023119		ENSBTAP00000000503	ENSBTAG00000000391
Hsa0022163		ENSP00000352097	ENSG00000196542	Cfa0020157		ENSCAFP00000021183	ENSCAFG00000014360
Hsa0022163		ENSP00000352097	ENSG00000196542	Gga0019900		ENSGALP00000015505	ENSGALG00000009535
Hsa0022163		ENSP00000352097	ENSG00000196542	Gga0019898		ENSGALP00000015488	ENSGALG00000009521
Hsa0022163		ENSP00000352097	ENSG00000196542	Xtr0014961		ENSXETP00000019124	ENSXETG00000008728
Hsa0022163		ENSP00000352097	ENSG00000196542	Fru0001867		NEWSINFRUP00000152514	NEWSINFRUG00000143637
Hsa0022163		ENSP00000352097	ENSG00000196542	Tni0025416		GSTENP00014752001	GSTENG00014752001
Hsa0022163		ENSP00000352097	ENSG00000196542	Cin0010533		ENSCINP00000006817	ENSCING00000003321
Hsa0007093		ENSP00000341929	ENSG00000161791	Ptr0003646		ENSPTRP00000008395	ENSPTRG00000004913
Hsa0007093		ENSP00000341929	ENSG00000161791	Mmu0019331		ENSMMUP00000029604	ENSMMUG00000022498
Hsa0007093		ENSP00000341929	ENSG00000161791	Mms0012149		ENSMUSP00000079984	ENSMUSG00000023008
Hsa0007093		ENSP00000341929	ENSG00000161791	Cfa0016186		ENSCAFP00000012447	ENSCAFG00000008465
Hsa0007093		ENSP00000341929	ENSG00000161791	Bta0017994		ENSBTAP00000022075	ENSBTAG00000016593
Hsa0007093		ENSP00000341929	ENSG00000161791	Rno0027433		ENSRNOP00000029590	ENSRNOG00000021503
Hsa0007093		ENSP00000341929	ENSG00000161791	Xtr0014243		ENSXETP00000001277	ENSXETG00000000581
Hsa0007093		ENSP00000341929	ENSG00000161791	Fru0007527		NEWSINFRUP00000158711	NEWSINFRUG00000149286
Hsa0007093		ENSP00000341929	ENSG00000161791	Tni0024665		GSTENP00028063001	GSTENG00028063001
Hsa0007093		ENSP00000341929	ENSG00000161791	Cin0008679		ENSCINP00000007521	ENSCING00000003656
Hsa0007093		ENSP00000341929	ENSG00000161791	Cbr0012938	Q615K0		
Hsa0007093		ENSP00000341929	ENSG00000161791	Aga0000141		ENSANGP00000026353	ENSANGG00000002707
Hsa0007093		ENSP00000341929	ENSG00000161791	Cel0007575		Y48G9A.4	Y48G9A.4
Hsa0007093		ENSP00000341929	ENSG00000161791	Ame0009917		ENSAPMP00000028653	ENSAPMG00000012145
Hsa0007093		ENSP00000341929	ENSG00000161791	Dme0004936		CG32138-PA	CG32138
Hsa0007094		ENSP00000267115	ENSG00000139644	Ptr0003650		ENSPTRP00000008396	ENSPTRG00000004914
Hsa0007094		ENSP00000267115	ENSG00000139644	Mmu0003558		ENSMMUP00000007839	ENSMMUG00000005960
Hsa0007094		ENSP00000267115	ENSG00000139644	Bta0017993		ENSBTAP00000024738	ENSBTAG00000018588
Hsa0007094		ENSP00000267115	ENSG00000139644	Mms0012153		ENSMUSP00000023749	ENSMUSG00000023010
Hsa0007094		ENSP00000267115	ENSG00000139644	Mdo0025070		ENSMODP00000005268	ENSMODG00000004277
Hsa0007094		ENSP00000267115	ENSG00000139644	Rno0027434		ENSRNOP00000048834	ENSRNOG00000016911
Hsa0007094		ENSP00000267115	ENSG00000139644	Cfa0016184		ENSCAFP00000012362	ENSCAFG00000008400
Hsa0007094		ENSP00000267115	ENSG00000139644	Cfa0009595		ENSCAFP00000007331	ENSCAFG00000004917
Hsa0007094		ENSP00000267115	ENSG00000139644	Xtr0014247		ENSXETP00000021541	ENSXETG00000009777
Hsa0007094		ENSP00000267115	ENSG00000139644	Tni0008937		GSTENP00010329001	GSTENG00010329001
Hsa0007094		ENSP00000267115	ENSG00000139644	Fru0016601		NEWSINFRUP00000159167	NEWSINFRUG00000149721
Hsa0007094		ENSP00000267115	ENSG00000139644	Dre0027626		ENSDARP00000022354	ENSDARG00000016740
Hsa0007094		ENSP00000267115	ENSG00000139644	Aga0001199		ENSANGP00000018745	ENSANGG00000016256
Hsa0007094		ENSP00000267115	ENSG00000139644	Ame0023958		ENSAPMP00000012808	ENSAPMG00000007329
Hsa0007094		ENSP00000267115	ENSG00000139644	Dme0004130		CG7188-PA	CG7188
Hsa0007094		ENSP00000267115	ENSG00000139644	Pfa0004623	Q8IKN3		
Hsa0007094		ENSP00000267115	ENSG00000139644	Cin0011558		ENSCINP00000004719	ENSCING00000002315
Hsa0007094		ENSP00000267115	ENSG00000139644	Ddi0004013	Q54K40		
Hsa0007094		ENSP00000267115	ENSG00000139644	Ath0000456	Q9LD45		
Hsa0007094		ENSP00000267115	ENSG00000139644	Ath0020218	Q9LTB6		
Hsa0007094		ENSP00000267115	ENSG00000139644	Ath0004681	O23599		
Hsa0007094		ENSP00000267115	ENSG00000139644	Lma0004433	Q4QAL3		
Hsa0007094		ENSP00000267115	ENSG00000139644	Cre0001469			
Hsa0022164		ENSP00000322693	ENSG00000179522	Ptr0017777		ENSPTRP00000026823	ENSPTRG00000015587
Hsa0022167		ENSP00000330808	ENSG00000182447	Ptr0017779		ENSPTRP00000026825	ENSPTRG00000015589
Hsa0022167		ENSP00000330808	ENSG00000182447	Mmu0004247		ENSMMUP00000021284	ENSMMUG00000016200
Hsa0022167		ENSP00000330808	ENSG00000182447	Mdo0018566		ENSMODP00000020360	ENSMODG00000016286
Hsa0022167		ENSP00000330808	ENSG00000182447	Mms0021283		ENSMUSP00000057607	ENSMUSG00000027788
Hsa0022167		ENSP00000330808	ENSG00000182447	Bta0023121		ENSBTAP00000024606	ENSBTAG00000018489
Hsa0022167		ENSP00000330808	ENSG00000182447	Cfa0020158		ENSCAFP00000021186	ENSCAFG00000014362
Hsa0022167		ENSP00000330808	ENSG00000182447	Rno0016051		ENSRNOP00000038377	ENSRNOG00000021186
Hsa0022167		ENSP00000330808	ENSG00000182447	Gga0019897		ENSGALP00000015483	ENSGALG00000009518
Hsa0022167		ENSP00000330808	ENSG00000182447	Xtr0014962		ENSXETP00000019135	ENSXETG00000008729
Hsa0022167		ENSP00000330808	ENSG00000182447	Tni0025414		GSTENP00014756001	GSTENG00014756001
Hsa0022167		ENSP00000330808	ENSG00000182447	Fru0001866		NEWSINFRUP00000152519	NEWSINFRUG00000143638
Hsa0022167		ENSP00000330808	ENSG00000182447	Tni0027304		GSTENP00028410001	GSTENG00028410001
Hsa0022167		ENSP00000330808	ENSG00000182447	Dre0016129		ENSDARP00000010130	ENSDARG00000001771
Hsa0022167		ENSP00000330808	ENSG00000182447	Fru0008053		NEWSINFRUP00000154647	NEWSINFRUG00000145585
Hsa0012513		ENSP00000321636	ENSG00000177302	Ptr0013963		ENSPTRP00000041078	ENSPTRG00000023345
Hsa0012513		ENSP00000321636	ENSG00000177302	Mmu0026876		ENSMMUP00000017797	ENSMMUG00000013533
Hsa0012513		ENSP00000321636	ENSG00000177302	Mms0027083		ENSMUSP00000002891	ENSMUSG00000002814
Hsa0012513		ENSP00000321636	ENSG00000177302	Rno0005136		ENSRNOP00000006848	ENSRNOG00000005099
Hsa0012513		ENSP00000321636	ENSG00000177302	Bta0009219		ENSBTAP00000022721	ENSBTAG00000017087
Hsa0012513		ENSP00000321636	ENSG00000177302	Cfa0023132		ENSCAFP00000026983	ENSCAFG00000018267
Hsa0012513		ENSP00000321636	ENSG00000177302	Mdo0018832		ENSMODP00000017120	ENSMODG00000013691
Hsa0012513		ENSP00000321636	ENSG00000177302	Gga0005414		ENSGALP00000008036	ENSGALG00000005028
Hsa0012513		ENSP00000321636	ENSG00000177302	Xtr0014608		ENSXETP00000012696	ENSXETG00000005765
Hsa0012513		ENSP00000321636	ENSG00000177302	Fru0014231		NEWSINFRUP00000136008	NEWSINFRUG00000128573
Hsa0012513		ENSP00000321636	ENSG00000177302	Tni0002671		GSTENP00011897001	GSTENG00011897001
Hsa0012513		ENSP00000321636	ENSG00000177302	Cin0016709		ENSCINP00000000598	ENSCING00000000328
Hsa0012513		ENSP00000321636	ENSG00000177302	Dme0002641		CG10123-PA	CG10123
Hsa0012513		ENSP00000321636	ENSG00000177302	Aga0012223		ENSANGP00000011926	ENSANGG00000009437
Hsa0012513		ENSP00000321636	ENSG00000177302	Cbr0005751	Q61BJ9		
Hsa0012513		ENSP00000321636	ENSG00000177302	Cel0009941		Y56A3A.27.1	Y56A3A.27
Hsa0012513		ENSP00000321636	ENSG00000177302	Ago0000919	Q751B3		
Hsa0012513		ENSP00000321636	ENSG00000177302	Ncr0000079			
Hsa0012513		ENSP00000321636	ENSG00000177302	Spb0001837	O60126		
Hsa0012513		ENSP00000321636	ENSG00000177302	Cgl0002952	Q6FSR2		
Hsa0012513		ENSP00000321636	ENSG00000177302	Dha0000671	Q6BI52		
Hsa0012513		ENSP00000321636	ENSG00000177302	Cne0001082	Q55KM2		
Hsa0012513		ENSP00000321636	ENSG00000177302	Sce0004304		YLR234W	YLR234W
Hsa0012513		ENSP00000321636	ENSG00000177302	Cal0005989			
Hsa0012513		ENSP00000321636	ENSG00000177302	Kla0000637	Q6CJ79		
Hsa0012513		ENSP00000321636	ENSG00000177302	Yli0000617	Q6C0R0		
Hsa0012513		ENSP00000321636	ENSG00000177302	Gze0004321	Q4I7U2		
Hsa0012513		ENSP00000321636	ENSG00000177302	Ath0020857	Q9LVP1		
Hsa0012513		ENSP00000321636	ENSG00000177302	Ddi0008119	Q554F7		
Hsa0012513		ENSP00000321636	ENSG00000177302	Pyo0006681	Q7RQG4		
Hsa0012513		ENSP00000321636	ENSG00000177302	Pfa0000777	Q8IDM7		
Hsa0012512		ENSP00000323591	ENSG00000177427	Ptr0013961		ENSPTRP00000015088	ENSPTRG00000008848
Hsa0012512		ENSP00000323591	ENSG00000177427	Mmu0009566		ENSMMUP00000024141	ENSMMUG00000018359
Hsa0012512		ENSP00000323591	ENSG00000177427	Mms0027082		ENSMUSP00000018743	ENSMUSG00000018599
Hsa0012512		ENSP00000323591	ENSG00000177427	Rno0005134		ENSRNOP00000023838	ENSRNOG00000028208
Hsa0012512		ENSP00000323591	ENSG00000177427	Bta0009218		ENSBTAP00000022714	ENSBTAG00000017081
Hsa0012512		ENSP00000323591	ENSG00000177427	Cfa0023136		ENSCAFP00000026994	ENSCAFG00000018274
Hsa0012512		ENSP00000323591	ENSG00000177427	Mdo0018833		ENSMODP00000017127	ENSMODG00000013695
Hsa0012512		ENSP00000323591	ENSG00000177427	Gga0005413		ENSGALP00000008000	ENSGALG00000005005
Hsa0012512		ENSP00000323591	ENSG00000177427	Xtr0014610		ENSXETP00000012698	ENSXETG00000005766
Hsa0012512		ENSP00000323591	ENSG00000177427	Fru0005273		NEWSINFRUP00000134924	NEWSINFRUG00000127594
Hsa0012512		ENSP00000323591	ENSG00000177427	Dre0007274		ENSDARP00000007083	ENSDARG00000002377
Hsa0015231		ENSP00000342595	ENSG00000185947	Ptr0019097		ENSPTRP00000018401	ENSPTRG00000010765
Hsa0015231		ENSP00000342595	ENSG00000185947	Cfa0028930		ENSCAFP00000021164	ENSCAFG00000014347
Hsa0015231		ENSP00000342595	ENSG00000185947	Cfa0001019		ENSCAFP00000004074	ENSCAFG00000002757
Hsa0015231		ENSP00000342595	ENSG00000185947	Bta0026711		ENSBTAP00000024546	ENSBTAG00000018429
Hsa0012510		ENSP00000321537	ENSG00000131899	Ptr0013958		ENSPTRP00000039378	ENSPTRG00000008846
Hsa0012510		ENSP00000321537	ENSG00000131899	Mmu0009563		ENSMMUP00000024132	ENSMMUG00000018353
Hsa0012510		ENSP00000321537	ENSG00000131899	Cfa0023139		ENSCAFP00000027044	ENSCAFG00000018305
Hsa0012510		ENSP00000321537	ENSG00000131899	Bta0009216		ENSBTAP00000006080	ENSBTAG00000004635
Hsa0012510		ENSP00000321537	ENSG00000131899	Rno0005132		ENSRNOP00000005366	ENSRNOG00000003948
Hsa0012510		ENSP00000321537	ENSG00000131899	Mms0027080		ENSMUSP00000060749	ENSMUSG00000020536
Hsa0012510		ENSP00000321537	ENSG00000131899	Gga0022831		ENSGALP00000023237	ENSGALG00000014408
Hsa0012510		ENSP00000321537	ENSG00000131899	Mdo0018836		ENSMODP00000017162	ENSMODG00000013727
Hsa0012510		ENSP00000321537	ENSG00000131899	Xtr0014612		ENSXETP00000012700	ENSXETG00000005768
Hsa0012510		ENSP00000321537	ENSG00000131899	Tni0002726		GSTENP00021701001	GSTENG00021701001
Hsa0012510		ENSP00000321537	ENSG00000131899	Fru0018483		NEWSINFRUP00000145181	NEWSINFRUG00000136924
Hsa0012510		ENSP00000321537	ENSG00000131899	Dre0001775		ENSDARP00000024810	ENSDARG00000009693
Hsa0012510		ENSP00000321537	ENSG00000131899	Cin0001053		ENSCINP00000018323	ENSCING00000009025
Hsa0012510		ENSP00000321537	ENSG00000131899	Dme0000002		CG2671-PA	CG2671
Hsa0012510		ENSP00000321537	ENSG00000131899	Ame0018313		ENSAPMP00000013506	ENSAPMG00000007720
Hsa0012510		ENSP00000321537	ENSG00000131899	Aga0006971		ENSANGP00000017059	ENSANGG00000014570
Hsa0012516		ENSP00000318868	ENSG00000176974	Ptr0013965		ENSPTRP00000015094	ENSPTRG00000008851
Hsa0012516		ENSP00000318868	ENSG00000176974	Mmu0026879		ENSMMUP00000017800	ENSMMUG00000013535
Hsa0012516		ENSP00000318868	ENSG00000176974	Rno0005138		ENSRNOP00000007092	ENSRNOG00000005275
Hsa0012516		ENSP00000318868	ENSG00000176974	Mms0027085		ENSMUSP00000018744	ENSMUSG00000020534
Hsa0012516		ENSP00000318868	ENSG00000176974	Bta0009221		ENSBTAP00000022732	ENSBTAG00000017094
Hsa0012516		ENSP00000318868	ENSG00000176974	Cfa0023130		ENSCAFP00000026966	ENSCAFG00000018253
Hsa0012516		ENSP00000318868	ENSG00000176974	Mdo0018831		ENSMODP00000017113	ENSMODG00000013682
Hsa0012516		ENSP00000318868	ENSG00000176974	Gga0005416		ENSGALP00000008079	ENSGALG00000005046
Hsa0012516		ENSP00000318868	ENSG00000176974	Xtr0014604		ENSXETP00000012667	ENSXETG00000005754
Hsa0012516		ENSP00000318868	ENSG00000176974	Fru0019831		NEWSINFRUP00000162238	NEWSINFRUG00000152517
Hsa0012516		ENSP00000318868	ENSG00000176974	Tni0002675		GSTENP00011893001	GSTENG00011893001
Hsa0012516		ENSP00000318868	ENSG00000176974	Cin0014870		ENSCINP00000016754	ENSCING00000008186
Hsa0012516		ENSP00000318868	ENSG00000176974	Aga0015592		ENSANGP00000022109	ENSANGG00000019620
Hsa0012516		ENSP00000318868	ENSG00000176974	Ame0004478		ENSAPMP00000000770	ENSAPMG00000001575
Hsa0012516		ENSP00000318868	ENSG00000176974	Dme0011144		CG3011-PA	CG3011
Hsa0012516		ENSP00000318868	ENSG00000176974	Cbr0002656	Q60V73		
Hsa0012516		ENSP00000318868	ENSG00000176974	Cel0008628		C05D11.11b.1	C05D11.11
Hsa0012516		ENSP00000318868	ENSG00000176974	Gze0001592	Q4HYT5		
Hsa0012516		ENSP00000318868	ENSG00000176974	Yli0003072	Q6C859		
Hsa0012516		ENSP00000318868	ENSG00000176974	Kla0000142	Q6CLQ5		
Hsa0012516		ENSP00000318868	ENSG00000176974	Ath0032982	Q3E923		
Hsa0012516		ENSP00000318868	ENSG00000176974	Ath0001379	Q9SZJ5		
Hsa0012516		ENSP00000318868	ENSG00000176974	Yli0002256	Q6C5P5		
Hsa0012516		ENSP00000318868	ENSG00000176974	Gze0002918	Q4I358		
Hsa0012516		ENSP00000318868	ENSG00000176974	Dha0002238	Q6BU71		
Hsa0012516		ENSP00000318868	ENSG00000176974	Spb0000585	Q10104		
Hsa0012516		ENSP00000318868	ENSG00000176974	Spb0000586	O13972		
Hsa0012516		ENSP00000318868	ENSG00000176974	Ath0008960	Q8GRI1		
Hsa0012516		ENSP00000318868	ENSG00000176974	Cal0000455			
Hsa0012516		ENSP00000318868	ENSG00000176974	Kla0001060	Q6CKQ4		
Hsa0012516		ENSP00000318868	ENSG00000176974	Cal0000456			
Hsa0012516		ENSP00000318868	ENSG00000176974	Gze0004699	Q4I918		
Hsa0012516		ENSP00000318868	ENSG00000176974	Sce0000537		YBR263W	YBR263W
Hsa0012516		ENSP00000318868	ENSG00000176974	Cal0005779			
Hsa0012516		ENSP00000318868	ENSG00000176974	Sce0004116		YLR058C	YLR058C
Hsa0012516		ENSP00000318868	ENSG00000176974	Ath0012407	Q94JQ3		
Hsa0012516		ENSP00000318868	ENSG00000176974	Ncr0002213			
Hsa0012516		ENSP00000318868	ENSG00000176974	Cgl0000122	Q6FQ44		
Hsa0012516		ENSP00000318868	ENSG00000176974	Cgl0000121	Q6FUP6		
Hsa0012516		ENSP00000318868	ENSG00000176974	Ncr0005643			
Hsa0012516		ENSP00000318868	ENSG00000176974	Cre0019298			
Hsa0012516		ENSP00000318868	ENSG00000176974	Ath0026516	Q9SUU0		
Hsa0012516		ENSP00000318868	ENSG00000176974	Ago0000137	Q758F0		
Hsa0012516		ENSP00000318868	ENSG00000176974	Ago0000136	Q75BQ6		
Hsa0012516		ENSP00000318868	ENSG00000176974	Dha0001830	Q6BQC6		
Hsa0012515		ENSP00000320242	ENSG00000176994	Ptr0013964		ENSPTRP00000015090	ENSPTRG00000008850
Hsa0012515		ENSP00000320242	ENSG00000176994	Mmu0026878		ENSMMUP00000017799	ENSMMUG00000013534
Hsa0012515		ENSP00000320242	ENSG00000176994	Mms0027084		ENSMUSP00000055926	ENSMUSG00000049323
Hsa0012515		ENSP00000320242	ENSG00000176994	Rno0005137		ENSRNOP00000006984	ENSRNOG00000005165
Hsa0012515		ENSP00000320242	ENSG00000176994	Cfa0023131		ENSCAFP00000026969	ENSCAFG00000018255
Hsa0012515		ENSP00000320242	ENSG00000176994	Bta0009220		ENSBTAP00000022723	ENSBTAG00000017090
Hsa0012515		ENSP00000320242	ENSG00000176994	Gga0005415		ENSGALP00000008049	ENSGALG00000005032
Hsa0012515		ENSP00000320242	ENSG00000176994	Xtr0014607		ENSXETP00000012694	ENSXETG00000005763
Hsa0012515		ENSP00000320242	ENSG00000176994	Fru0014230		NEWSINFRUP00000136002	NEWSINFRUG00000128570
Hsa0012515		ENSP00000320242	ENSG00000176994	Tni0002672		GSTENP00011896001	GSTENG00011896001
Hsa0012515		ENSP00000320242	ENSG00000176994	Dre0007273		ENSDARP00000005452	ENSDARG00000015803
Hsa0027801		ENSP00000303004	ENSG00000170807	Ptr0029173		ENSPTRP00000033634	ENSPTRG00000019639
Hsa0027801		ENSP00000303004	ENSG00000170807	Mmu0014789		ENSMMUP00000015152	ENSMMUG00000011542
Hsa0027801		ENSP00000303004	ENSG00000170807	Mms0001046		ENSMUSP00000088021	ENSMUSG00000068726
Hsa0027801		ENSP00000303004	ENSG00000170807	Bta0003245		ENSBTAP00000002790	ENSBTAG00000002157
Hsa0027801		ENSP00000303004	ENSG00000170807	Cfa0005284		ENSCAFP00000002584	ENSCAFG00000001775
Hsa0027801		ENSP00000303004	ENSG00000170807	Xtr0044863		ENSXETP00000047874	ENSXETG00000022132
Hsa0027801		ENSP00000303004	ENSG00000170807	Gga0000214		ENSGALP00000014297	ENSGALG00000008805
Hsa0027801		ENSP00000303004	ENSG00000170807	Dre0003596		ENSDARP00000067408	ENSDARG00000045864
Hsa0027801		ENSP00000303004	ENSG00000170807	Fru0001804		NEWSINFRUP00000133586	NEWSINFRUG00000126360
Hsa0027801		ENSP00000303004	ENSG00000170807	Tni0017827		GSTENP00034220001	GSTENG00034220001
Hsa0015239		ENSP00000311808	ENSG00000172666	Cin0015307		ENSCINP00000005674	ENSCING00000002776
Hsa0015239		ENSP00000311808	ENSG00000172666	Cbr0013001	Q61SD3		
Hsa0025741		ENSP00000304153	ENSG00000171453	Bta0002421		ENSBTAP00000025246	ENSBTAG00000018969
Hsa0025741		ENSP00000304153	ENSG00000171453	Cfa0004089		ENSCAFP00000002749	ENSCAFG00000001872
Hsa0025741		ENSP00000304153	ENSG00000171453	Ptr0026903		ENSPTRP00000031107	ENSPTRG00000018202
Hsa0025741		ENSP00000304153	ENSG00000171453	Mmu0012930		ENSMMUP00000019922	ENSMMUG00000015192
Hsa0025741		ENSP00000304153	ENSG00000171453	Rno0029352		ENSRNOP00000025787	ENSRNOG00000019079
Hsa0025741		ENSP00000304153	ENSG00000171453	Mms0024527		ENSMUSP00000084252	ENSMUSG00000067148
Hsa0025741		ENSP00000304153	ENSG00000171453	Mdo0001075		ENSMODP00000023660	ENSMODG00000018964
Hsa0025741		ENSP00000304153	ENSG00000171453	Gga0012428		ENSGALP00000016829	ENSGALG00000010349
Hsa0025741		ENSP00000304153	ENSG00000171453	Xtr0045267		ENSXETP00000023798	ENSXETG00000010882
Hsa0025741		ENSP00000304153	ENSG00000171453	Fru0017241		NEWSINFRUP00000177234	NEWSINFRUG00000134134
Hsa0025741		ENSP00000304153	ENSG00000171453	Dre0010981		ENSDARP00000057574	ENSDARG00000039400
Hsa0025741		ENSP00000304153	ENSG00000171453	Dme0000686		CG3756-PA	CG3756
Hsa0025741		ENSP00000304153	ENSG00000171453	Aga0010723		ENSANGP00000012965	ENSANGG00000010476
Hsa0025741		ENSP00000304153	ENSG00000171453	Aga0012937		ENSANGP00000027477	ENSANGG00000021736
Hsa0025741		ENSP00000304153	ENSG00000171453	Ame0019586		ENSAPMP00000011853	ENSAPMG00000006814
Hsa0025741		ENSP00000304153	ENSG00000171453	Cin0012751		ENSCINP00000007337	ENSCING00000003563
Hsa0025741		ENSP00000304153	ENSG00000171453	Cel0014906		H43I07.2	H43I07.2
Hsa0025741		ENSP00000304153	ENSG00000171453	Cbr0012178	Q624S9		
Hsa0025741		ENSP00000304153	ENSG00000171453	Ecu0000843	Q8SSL9		
Hsa0025741		ENSP00000304153	ENSG00000171453	Cal0003186			
Hsa0025741		ENSP00000304153	ENSG00000171453	Dha0002500	Q6BV37		
Hsa0025741		ENSP00000304153	ENSG00000171453	Cne0003549	Q55TX2		
Hsa0025741		ENSP00000304153	ENSG00000171453	Cgl0004394	Q6FXP6		
Hsa0025741		ENSP00000304153	ENSG00000171453	Spb0001453	O94616		
Hsa0025741		ENSP00000304153	ENSG00000171453	Sce0006496		YPR110C	YPR110C
Hsa0025741		ENSP00000304153	ENSG00000171453	Ago0003007	Q75A87		
Hsa0025741		ENSP00000304153	ENSG00000171453	Kla0002505	Q6CQS0		
Hsa0025741		ENSP00000304153	ENSG00000171453	Ncr0002454			
Hsa0025741		ENSP00000304153	ENSG00000171453	Yli0001959	Q6C4T2		
Hsa0025741		ENSP00000304153	ENSG00000171453	Gze0009833	Q4IQZ3		
Hsa0025741		ENSP00000304153	ENSG00000171453	Ath0034195	Q3ECL4		
Hsa0025741		ENSP00000304153	ENSG00000171453	Ddi0005822	Q54SN4		
Hsa0025741		ENSP00000304153	ENSG00000171453	Ath0006973	Q39216		
Hsa0025741		ENSP00000304153	ENSG00000171453	Ath0012791	Q9C6C2		
Hsa0025741		ENSP00000304153	ENSG00000171453	Pfa0003642	Q8IHT3		
Hsa0025741		ENSP00000304153	ENSG00000171453	Pyo0005875	Q7RN53		
Hsa0025741		ENSP00000304153	ENSG00000171453	Lma0005337	Q4QDF5		
Hsa0025741		ENSP00000304153	ENSG00000171453	Gth0000321	Q9AW23		
Hsa0000268		ENSP00000319713	ENSG00000177674	Ptr0000261		ENSPTRP00000000291	ENSPTRG00000000151
Hsa0000268		ENSP00000319713	ENSG00000177674	Mmu0030470		ENSMMUP00000006218	ENSMMUG00000004677
Hsa0000268		ENSP00000319713	ENSG00000177674	Cfa0010805		ENSCAFP00000024371	ENSCAFG00000016571
Hsa0000268		ENSP00000319713	ENSG00000177674	Rno0024144		ENSRNOP00000011747	ENSRNOG00000008619
Hsa0000268		ENSP00000319713	ENSG00000177674	Mms0030413		ENSMUSP00000030865	ENSMUSG00000029007
Hsa0000268		ENSP00000319713	ENSG00000177674	Bta0011601		ENSBTAP00000012348	ENSBTAG00000009384
Hsa0000268		ENSP00000319713	ENSG00000177674	Mdo0024951		ENSMODP00000013758	ENSMODG00000010990
Hsa0000268		ENSP00000319713	ENSG00000177674	Gga0010538		ENSGALP00000007350	ENSGALG00000004623
Hsa0000268		ENSP00000319713	ENSG00000177674	Xtr0022690		ENSXETP00000028675	ENSXETG00000013094
Hsa0000268		ENSP00000319713	ENSG00000177674	Fru0012383		NEWSINFRUP00000163045	NEWSINFRUG00000153243
Hsa0000268		ENSP00000319713	ENSG00000177674	Tni0001245		GSTENP00011840001	GSTENG00011840001
Hsa0000268		ENSP00000319713	ENSG00000177674	Cin0007440		ENSCINP00000006870	ENSCING00000003352
Hsa0025743		ENSP00000306591	ENSG00000170734	Ptr0026909		ENSPTRP00000031111	ENSPTRG00000018205
Hsa0025743		ENSP00000306591	ENSG00000170734	Mmu0021932		ENSMMUP00000011676	ENSMMUG00000008903
Hsa0025743		ENSP00000306591	ENSG00000170734	Bta0002373		ENSBTAP00000007900	ENSBTAG00000006015
Hsa0025743		ENSP00000306591	ENSG00000170734	Cfa0004093		ENSCAFP00000002810	ENSCAFG00000001910
Hsa0025743		ENSP00000306591	ENSG00000170734	Mms0024523		ENSMUSP00000024749	ENSMUSG00000023953
Hsa0025743		ENSP00000306591	ENSG00000170734	Rno0029355		ENSRNOP00000026049	ENSRNOG00000019195
Hsa0025743		ENSP00000306591	ENSG00000170734	Mdo0001073		ENSMODP00000023656	ENSMODG00000018961
Hsa0025743		ENSP00000306591	ENSG00000170734	Tni0022971		GSTENP00016400001	GSTENG00016400001
Hsa0025743		ENSP00000306591	ENSG00000170734	Fru0008277		NEWSINFRUP00000131077	NEWSINFRUG00000124088
Hsa0025743		ENSP00000306591	ENSG00000170734	Gga0012425		ENSGALP00000016779	ENSGALG00000010317
Hsa0025743		ENSP00000306591	ENSG00000170734	Cin0020760		ENSCINP00000000022	ENSCING00000000016
Hsa0025743		ENSP00000306591	ENSG00000170734	Cin0002832		ENSCINP00000020052	ENSCING00000009932
Hsa0025743		ENSP00000306591	ENSG00000170734	Cel0007548		F53A3.2	F53A3.2
Hsa0025743		ENSP00000306591	ENSG00000170734	Ame0009460		ENSAPMP00000023880	ENSAPMG00000001368
Hsa0025743		ENSP00000306591	ENSG00000170734	Aga0003469		ENSANGP00000016819	ENSANGG00000014330
Hsa0025743		ENSP00000306591	ENSG00000170734	Aga0005411		ENSANGP00000016578	ENSANGG00000014089
Hsa0025743		ENSP00000306591	ENSG00000170734	Dme0006043		CG7143-PA	CG7143
Hsa0025743		ENSP00000306591	ENSG00000170734	Cbr0006709	Q61F79		
Hsa0025743		ENSP00000306591	ENSG00000170734	Ath0004760	O48586		
Hsa0017526		ENSP00000328430	ENSG00000189223	Mmu0006074		ENSMMUP00000022722	ENSMMUG00000017271
Hsa0025745		ENSP00000303997	ENSG00000172432	Ptr0026911		ENSPTRP00000031112	ENSPTRG00000018206
Hsa0025745		ENSP00000303997	ENSG00000172432	Mmu0021927		ENSMMUP00000011668	ENSMMUG00000008890
Hsa0025745		ENSP00000303997	ENSG00000172432	Cfa0004095		ENSCAFP00000002822	ENSCAFG00000001918
Hsa0025745		ENSP00000303997	ENSG00000172432	Rno0029356		ENSRNOP00000026195	ENSRNOG00000019332
Hsa0025745		ENSP00000303997	ENSG00000172432	Bta0002374		ENSBTAP00000007903	ENSBTAG00000006016
Hsa0025745		ENSP00000303997	ENSG00000172432	Mms0024522		ENSMUSP00000024748	ENSMUSG00000023952
Hsa0025745		ENSP00000303997	ENSG00000172432	Mdo0001072		ENSMODP00000023655	ENSMODG00000018959
Hsa0025745		ENSP00000303997	ENSG00000172432	Gga0012424		ENSGALP00000016774	ENSGALG00000010315
Hsa0025745		ENSP00000303997	ENSG00000172432	Xtr0045271		ENSXETP00000023804	ENSXETG00000010888
Hsa0025745		ENSP00000303997	ENSG00000172432	Tni0022972		GSTENP00016399001	GSTENG00016399001
Hsa0025745		ENSP00000303997	ENSG00000172432	Fru0008276		NEWSINFRUP00000179203	NEWSINFRUG00000159893
Hsa0025745		ENSP00000303997	ENSG00000172432	Dre0010414		ENSDARP00000026013	ENSDARG00000010632
Hsa0025745		ENSP00000303997	ENSG00000172432	Ame0017039		ENSAPMP00000030970	ENSAPMG00000007200
Hsa0025745		ENSP00000303997	ENSG00000172432	Dme0006444		CG2017-PA	CG2017
Hsa0025745		ENSP00000303997	ENSG00000172432	Cin0002110		ENSCINP00000019744	ENSCING00000009718
Hsa0025745		ENSP00000303997	ENSG00000172432	Aga0000697		ENSANGP00000019614	ENSANGG00000017125
Hsa0025745		ENSP00000303997	ENSG00000172432	Cbr0000780	Q60LV1		
Hsa0025745		ENSP00000303997	ENSG00000172432	Cel0017012		T04H1.2.2	T04H1.2
Hsa0025745		ENSP00000303997	ENSG00000172432	Cre0009403			
Hsa0025745		ENSP00000303997	ENSG00000172432	Lma0001993	Q4Q2V4		
Hsa0025745		ENSP00000303997	ENSG00000172432	Gze0008943	Q4IN49		
Hsa0025745		ENSP00000303997	ENSG00000172432	Ncr0009007			
Hsa0025745		ENSP00000303997	ENSG00000172432	Ddi0002404	Q54D77		
Hsa0025745		ENSP00000303997	ENSG00000172432	Yli0000546	Q6C0I5		
Hsa0025745		ENSP00000303997	ENSG00000172432	Kla0005260	Q6CUF6		
Hsa0025746		ENSP00000265356	ENSG00000124688	Ptr0026912		ENSPTRP00000031114	ENSPTRG00000018207
Hsa0025746		ENSP00000265356	ENSG00000124688	Mmu0000700		ENSMMUP00000008393	ENSMMUG00000006363
Hsa0025746		ENSP00000265356	ENSG00000124688	Mms0024521		ENSMUSP00000041724	ENSMUSG00000034509
Hsa0025746		ENSP00000265356	ENSG00000124688	Rno0029359		ENSRNOP00000026331	ENSRNOG00000019463
Hsa0025746		ENSP00000265356	ENSG00000124688	Bta0002377		ENSBTAP00000012561	ENSBTAG00000009548
Hsa0025746		ENSP00000265356	ENSG00000124688	Cfa0004096		ENSCAFP00000002825	ENSCAFG00000001922
Hsa0025746		ENSP00000265356	ENSG00000124688	Mdo0001071		ENSMODP00000023653	ENSMODG00000018956
Hsa0025746		ENSP00000265356	ENSG00000124688	Gga0012423		ENSGALP00000016747	ENSGALG00000010305
Hsa0025746		ENSP00000265356	ENSG00000124688	Dre0011140		ENSDARP00000007089	ENSDARG00000020039
Hsa0025746		ENSP00000265356	ENSG00000124688	Fru0010954		NEWSINFRUP00000148494	NEWSINFRUG00000139953
Hsa0025748		ENSP00000307167	ENSG00000172426	Ptr0026914		ENSPTRP00000031115	ENSPTRG00000018208
Hsa0025748		ENSP00000307167	ENSG00000172426	Cfa0004097		ENSCAFP00000002830	ENSCAFG00000001924
Hsa0025748		ENSP00000307167	ENSG00000172426	Mms0024520		ENSMUSP00000024762	ENSMUSG00000023966
Hsa0025748		ENSP00000307167	ENSG00000172426	Rno0029360		ENSRNOP00000026384	ENSRNOG00000019474
Hsa0025748		ENSP00000307167	ENSG00000172426	Bta0002378		ENSBTAP00000012563	ENSBTAG00000009549
Hsa0025748		ENSP00000307167	ENSG00000172426	Mdo0001070		ENSMODP00000023651	ENSMODG00000018954
Hsa0025748		ENSP00000307167	ENSG00000172426	Gga0012421		ENSGALP00000016735	ENSGALG00000010299
Hsa0025748		ENSP00000307167	ENSG00000172426	Xtr0048249		ENSXETP00000023794	ENSXETG00000010879
Hsa0025748		ENSP00000307167	ENSG00000172426	Dre0003635		ENSDARP00000017411	ENSDARG00000017355
Hsa0025748		ENSP00000307167	ENSG00000172426	Fru0002925		NEWSINFRUP00000174810	NEWSINFRUG00000138634
Hsa0025748		ENSP00000307167	ENSG00000172426	Cin0016026		ENSCINP00000015460	ENSCING00000007534
Hsa0025748		ENSP00000307167	ENSG00000172426	Dme0002407		CG31803-PA	CG31803
Hsa0025748		ENSP00000307167	ENSG00000172426	Aga0007954		ENSANGP00000002539	ENSANGG00000002117
Hsa0025748		ENSP00000307167	ENSG00000172426	Ame0011002		ENSAPMP00000018601	ENSAPMG00000015899
Hsa0025748		ENSP00000307167	ENSG00000172426	Lma0002282	Q4Q3T7		
Hsa0025748		ENSP00000307167	ENSG00000172426	Cre0013190			
Hsa0025749		ENSP00000211302	ENSG00000096080	Ptr0026916		ENSPTRP00000031117	ENSPTRG00000018209
Hsa0025749		ENSP00000211302	ENSG00000096080	Mmu0005510		ENSMMUP00000019358	ENSMMUG00000014749
Hsa0025749		ENSP00000211302	ENSG00000096080	Rno0029361		ENSRNOP00000026499	ENSRNOG00000019511
Hsa0025749		ENSP00000211302	ENSG00000096080	Mms0024519		ENSMUSP00000024763	ENSMUSG00000023967
Hsa0025749		ENSP00000211302	ENSG00000096080	Cfa0004098		ENSCAFP00000002836	ENSCAFG00000001928
Hsa0025749		ENSP00000211302	ENSG00000096080	Bta0002380		ENSBTAP00000012564	ENSBTAG00000009550
Hsa0025749		ENSP00000211302	ENSG00000096080	Mdo0001069		ENSMODP00000023648	ENSMODG00000018952
Hsa0025749		ENSP00000211302	ENSG00000096080	Gga0012420		ENSGALP00000016732	ENSGALG00000010296
Hsa0025749		ENSP00000211302	ENSG00000096080	Xtr0051513		ENSXETP00000007098	ENSXETG00000003270
Hsa0025749		ENSP00000211302	ENSG00000096080	Dre0003634		ENSDARP00000037794	ENSDARG00000024465
Hsa0025749		ENSP00000211302	ENSG00000096080	Tni0020088		GSTENP00030239001	GSTENG00030239001
Hsa0025749		ENSP00000211302	ENSG00000096080	Fru0002927		NEWSINFRUP00000147043	NEWSINFRUG00000138637
Hsa0025749		ENSP00000211302	ENSG00000096080	Cin0003186		ENSCINP00000019891	ENSCING00000009797
Hsa0025749		ENSP00000211302	ENSG00000096080	Dme0006795		CG31450-PA	CG31450
Hsa0025749		ENSP00000211302	ENSG00000096080	Aga0004551		ENSANGP00000024517	ENSANGG00000020626
Hsa0025749		ENSP00000211302	ENSG00000096080	Ame0012504		ENSAPMP00000032759	ENSAPMG00000009848
Hsa0000261		ENSP00000346240	ENSG00000116661	Ptr0000256		ENSPTRP00000046332	ENSPTRG00000000146
Hsa0000261		ENSP00000346240	ENSG00000116661	Mms0030419		ENSMUSP00000037377	ENSMUSG00000041556
Hsa0000261		ENSP00000346240	ENSG00000116661	Cfa0010812		ENSCAFP00000024400	ENSCAFG00000016590
Hsa0000261		ENSP00000346240	ENSG00000116661	Bta0011611		ENSBTAP00000009501	ENSBTAG00000007223
Hsa0000261		ENSP00000346240	ENSG00000116661	Rno0024149		ENSRNOP00000012670	ENSRNOG00000009409
Hsa0000261		ENSP00000346240	ENSG00000116661	Mdo0024960		ENSMODP00000013842	ENSMODG00000011053
Hsa0000261		ENSP00000346240	ENSG00000116661	Gga0010543		ENSGALP00000007409	ENSGALG00000004657
Hsa0000261		ENSP00000346240	ENSG00000116661	Xtr0038151		ENSXETP00000037878	ENSXETG00000017406
Hsa0000261		ENSP00000346240	ENSG00000116661	Dre0009585		ENSDARP00000036707	ENSDARG00000022623
Hsa0000261		ENSP00000346240	ENSG00000116661	Dre0009586		ENSDARP00000039246	ENSDARG00000012035
Hsa0000261		ENSP00000346240	ENSG00000116661	Tni0024974		GSTENP00023598001	GSTENG00023598001
Hsa0000261		ENSP00000346240	ENSG00000116661	Fru0007070		NEWSINFRUP00000162981	NEWSINFRUG00000153187
Hsa0000261		ENSP00000346240	ENSG00000116661	Ame0021937		ENSAPMP00000023561	ENSAPMG00000015563
Hsa0000266		ENSP00000235310	ENSG00000116670	Ptr0000259		ENSPTRP00000000288	ENSPTRG00000000149
Hsa0000266		ENSP00000235310	ENSG00000116670	Mmu0020659		ENSMMUP00000031159	ENSMMUG00000023669
Hsa0000266		ENSP00000235310	ENSG00000116670	Cfa0010807		ENSCAFP00000024383	ENSCAFG00000016583
Hsa0000266		ENSP00000235310	ENSG00000116670	Rno0024146		ENSRNOP00000012193	ENSRNOG00000009134
Hsa0000266		ENSP00000235310	ENSG00000116670	Mms0030416		ENSMUSP00000081146	ENSMUSG00000029003
Hsa0000266		ENSP00000235310	ENSG00000116670	Bta0011604		ENSBTAP00000034073	ENSBTAG00000013275
Hsa0000266		ENSP00000235310	ENSG00000116670	Mdo0024954		ENSMODP00000013782	ENSMODG00000011006
Hsa0000266		ENSP00000235310	ENSG00000116670	Xtr0022691		ENSXETP00000028690	ENSXETG00000013095
Hsa0000266		ENSP00000235310	ENSG00000116670	Gga0010540		ENSGALP00000007380	ENSGALG00000004640
Hsa0000266		ENSP00000235310	ENSG00000116670	Tni0001947		GSTENP00020616001	GSTENG00020616001
Hsa0000266		ENSP00000235310	ENSG00000116670	Fru0011916		NEWSINFRUP00000179929	NEWSINFRUG00000163231
Hsa0000266		ENSP00000235310	ENSG00000116670	Dre0023385		ENSDARP00000013423	ENSDARG00000007096
Hsa0000266		ENSP00000235310	ENSG00000116670	Ath0012378	Q94FL5		
Hsa0000266		ENSP00000235310	ENSG00000116670	Ath0016828	Q9FX75		
Hsa0000266		ENSP00000235310	ENSG00000116670	Cre0007627			
Hsa0000266		ENSP00000235310	ENSG00000116670	Cne0000196	Q55HM0		
Hsa0000266		ENSP00000235310	ENSG00000116670	Dme0006365		CG2948-PA	CG2948
Hsa0000266		ENSP00000235310	ENSG00000116670	Aga0003384		ENSANGP00000009771	ENSANGG00000007317
Hsa0000266		ENSP00000235310	ENSG00000116670	Kla0002696	Q6CRF7		
Hsa0000266		ENSP00000235310	ENSG00000116670	Ago0003608	Q75C73		
Hsa0000266		ENSP00000235310	ENSG00000116670	Yli0002356	Q6C600		
Hsa0000266		ENSP00000235310	ENSG00000116670	Ddi0011610	Q86JT2		
Hsa0013024		ENSP00000332888	ENSG00000182181	Ptr0015303		ENSPTRP00000015687	ENSPTRG00000009212
Hsa0013024		ENSP00000332888	ENSG00000182181	Cfa0030134		ENSCAFP00000028237	ENSCAFG00000019137
Hsa0013024		ENSP00000332888	ENSG00000182181	Mdo0021228		ENSMODP00000007112	ENSMODG00000005735
Hsa0013024		ENSP00000332888	ENSG00000182181	Mdo0016170		ENSMODP00000025983	ENSMODG00000020772
Hsa0013024		ENSP00000332888	ENSG00000182181	Mdo0016388		ENSMODP00000024689	ENSMODG00000019779
Hsa0013024		ENSP00000332888	ENSG00000182181	Mdo0002449		ENSMODP00000003593	ENSMODG00000002957
Hsa0013024		ENSP00000332888	ENSG00000182181	Xtr0019896		ENSXETP00000016891	ENSXETG00000007740
Hsa0013024		ENSP00000332888	ENSG00000182181	Dre0009635		ENSDARP00000054703	ENSDARG00000037564
Hsa0013024		ENSP00000332888	ENSG00000182181	Dre0015356		ENSDARP00000007566	ENSDARG00000006408
Hsa0000264		ENSP00000251547	ENSG00000132879	Mms0030418		ENSMUSP00000054022	ENSMUSG00000029001
Hsa0000264		ENSP00000251547	ENSG00000132879	Rno0024148		ENSRNOP00000012438	ENSRNOG00000009298
Hsa0000264		ENSP00000251547	ENSG00000132879	Bta0011605		ENSBTAP00000034072	ENSBTAG00000014777
Hsa0000264		ENSP00000251547	ENSG00000132879	Mdo0024955		ENSMODP00000013795	ENSMODG00000011017
Hsa0000264		ENSP00000251547	ENSG00000132879	Mdo0024957		ENSMODP00000013803	ENSMODG00000011023
Hsa0000264		ENSP00000251547	ENSG00000132879	Gga0010542		ENSGALP00000007389	ENSGALG00000004646
Hsa0000264		ENSP00000251547	ENSG00000132879	Mdo0024959		ENSMODP00000013837	ENSMODG00000011049
Hsa0000264		ENSP00000251547	ENSG00000132879	Tni0007953		GSTENP00007455001	GSTENG00007455001
Hsa0000264		ENSP00000251547	ENSG00000132879	Fru0012017		NEWSINFRUP00000156756	NEWSINFRUG00000147504
Hsa0000264		ENSP00000251547	ENSG00000132879	Ame0021937		ENSAPMP00000023561	ENSAPMG00000015563
Hsa0000264		ENSP00000251547	ENSG00000132879	Cbr0008037	Q61KV3		
Hsa0000264		ENSP00000251547	ENSG00000132879	Cel0007855		C14B1.3	C14B1.3
Hsa0015973		ENSP00000246794	ENSG00000126460	Ptr0019901		ENSPTRP00000019405	ENSPTRG00000011305
Hsa0015973		ENSP00000246794	ENSG00000126460	Rno0001800		ENSRNOP00000027849	ENSRNOG00000020517
Hsa0015973		ENSP00000246794	ENSG00000126460	Mdo0022416		ENSMODP00000017038	ENSMODG00000013620
Hsa0015973		ENSP00000246794	ENSG00000126460	Mms0003819		ENSMUSP00000007981	ENSMUSG00000007837
Hsa0015973		ENSP00000246794	ENSG00000126460	Cfa0001177		ENSCAFP00000005375	ENSCAFG00000003611
Hsa0015973		ENSP00000246794	ENSG00000126460	Bta0011032		ENSBTAP00000031821	ENSBTAG00000014454
Hsa0015973		ENSP00000246794	ENSG00000126460	Xtr0027181		ENSXETP00000038307	ENSXETG00000017647
Hsa0015973		ENSP00000246794	ENSG00000126460	Fru0016582		NEWSINFRUP00000128331	NEWSINFRUG00000121562
Hsa0015973		ENSP00000246794	ENSG00000126460	Tni0019191		GSTENP00025821001	GSTENG00025821001
Hsa0021842		ENSP00000251776	ENSG00000114547	Ptr0017440		ENSPTRP00000043840	ENSPTRG00000015326
Hsa0021842		ENSP00000251776	ENSG00000114547	Mmu0015135		ENSMMUP00000021337	ENSMMUG00000016236
Hsa0021842		ENSP00000251776	ENSG00000114547	Bta0026388		ENSBTAP00000009113	ENSBTAG00000006947
Hsa0021842		ENSP00000251776	ENSG00000114547	Mdo0013282		ENSMODP00000022878	ENSMODG00000018347
Hsa0021842		ENSP00000251776	ENSG00000114547	Mms0018477		ENSMUSP00000023530	ENSMUSG00000022832
Hsa0021842		ENSP00000251776	ENSG00000114547	Rno0007233		ENSRNOP00000002975	ENSRNOG00000002187
Hsa0021842		ENSP00000251776	ENSG00000114547	Cfa0019782		ENSCAFP00000017977	ENSCAFG00000012204
Hsa0021842		ENSP00000251776	ENSG00000114547	Cin0016044		ENSCINP00000011099	ENSCING00000005388
Hsa0021842		ENSP00000251776	ENSG00000114547	Ame0005556		ENSAPMP00000009377	ENSAPMG00000005404
Hsa0024833		ENSP00000348031	ENSG00000165671	Ptr0025854		ENSPTRP00000044805	ENSPTRG00000017575
Hsa0024833		ENSP00000348031	ENSG00000165671	Mmu0027247		ENSMMUP00000011851	ENSMMUG00000009041
Hsa0024833		ENSP00000348031	ENSG00000165671	Rno0012901		ENSRNOP00000022444	ENSRNOG00000016680
Hsa0024833		ENSP00000348031	ENSG00000165671	Mms0017251		ENSMUSP00000021944	ENSMUSG00000021488
Hsa0024833		ENSP00000348031	ENSG00000165671	Cfa0021952		ENSCAFP00000024244	ENSCAFG00000016473
Hsa0024833		ENSP00000348031	ENSG00000165671	Mdo0005105		ENSMODP00000005995	ENSMODG00000004870
Hsa0021664		ENSP00000354523	ENSG00000198764	Ptr0023076		ENSPTRP00000026202	ENSPTRG00000015185
Hsa0021664		ENSP00000354523	ENSG00000198764	Mmu0002746		ENSMMUP00000029511	ENSMMUG00000022423
Hsa0021664		ENSP00000354523	ENSG00000198764	Gga0021240		ENSGALP00000010116	ENSGALG00000006268
Hsa0021664		ENSP00000354523	ENSG00000198764	Mdo0017970		ENSMODP00000024456	ENSMODG00000019601
Hsa0021664		ENSP00000354523	ENSG00000198764	Gga0006055		ENSGALP00000033730	ENSGALG00000004821
Hsa0021664		ENSP00000354523	ENSG00000198764	Mdo0022737		ENSMODP00000003804	ENSMODG00000003120
Hsa0021664		ENSP00000354523	ENSG00000198764	Xtr0044649		ENSXETP00000009370	ENSXETG00000004305
Hsa0021664		ENSP00000354523	ENSG00000198764	Dre0026191		ENSDARP00000047522	ENSDARG00000020334
Hsa0021664		ENSP00000354523	ENSG00000198764	Tni0000121		GSTENP00025284001	GSTENG00025284001
Hsa0021664		ENSP00000354523	ENSG00000198764	Fru0004170		NEWSINFRUP00000171269	NEWSINFRUG00000128918
Hsa0021664		ENSP00000354523	ENSG00000198764	Dme0010728		CG3954-PB	CG3954
Hsa0021664		ENSP00000354523	ENSG00000198764	Cin0009164		ENSCINP00000007616	ENSCING00000003686
Hsa0021664		ENSP00000354523	ENSG00000198764	Aga0004586		ENSANGP00000029277	ENSANGG00000001003
Hsa0021664		ENSP00000354523	ENSG00000198764	Ddi0007435	Q54YM9		
Hsa0024835		ENSP00000316717	ENSG00000177514	Ptr0025856		ENSPTRP00000030019	ENSPTRG00000017576
Hsa0024835		ENSP00000316717	ENSG00000177514	Mmu0027250		ENSMMUP00000011854	ENSMMUG00000009044
Hsa0024835		ENSP00000316717	ENSG00000177514	Tni0007018		GSTENP00004990001	GSTENG00004990001
Hsa0024835		ENSP00000316717	ENSG00000177514	Dre0001558		ENSDARP00000010384	ENSDARG00000010246
Hsa0024835		ENSP00000316717	ENSG00000177514	Fru0018103		NEWSINFRUP00000128320	NEWSINFRUG00000121552
Hsa0024835		ENSP00000316717	ENSG00000177514	Ame0019985		ENSAPMP00000035279	ENSAPMG00000015452
Hsa0024835		ENSP00000316717	ENSG00000177514	Cin0016012		ENSCINP00000015406	ENSCING00000007480
Hsa0024835		ENSP00000316717	ENSG00000177514	Aga0005828		ENSANGP00000014289	ENSANGG00000011800
Hsa0024835		ENSP00000316717	ENSG00000177514	Dme0007165		CG6554-PA	CG6554
Hsa0024835		ENSP00000316717	ENSG00000177514	Cbr0006014	Q61CH7		
Hsa0024835		ENSP00000316717	ENSG00000177514	Cel0018930		Y113G7B.17.3	Y113G7B.17
Hsa0024835		ENSP00000316717	ENSG00000177514	Ddi0002708	Q54EF2		
Hsa0024835		ENSP00000316717	ENSG00000177514	Pyo0002803	Q7REC5		
Hsa0024835		ENSP00000316717	ENSG00000177514	Pyo0007556	Q7RSZ1		
Hsa0024835		ENSP00000316717	ENSG00000177514	Pfa0004934	Q8ILK1		
Hsa0016528		ENSP00000322568	ENSG00000176887	Mmu0003797		ENSMMUP00000012238	ENSMMUG00000009344
Hsa0016528		ENSP00000322568	ENSG00000176887	Ptr0006292		ENSPTRP00000019991	ENSPTRG00000011625
Hsa0016528		ENSP00000322568	ENSG00000176887	Bta0023492		ENSBTAP00000028554	ENSBTAG00000021419
Hsa0016528		ENSP00000322568	ENSG00000176887	Mms0025332		ENSMUSP00000078070	ENSMUSG00000063632
Hsa0016528		ENSP00000322568	ENSG00000176887	Rno0024680		ENSRNOP00000040127	ENSRNOG00000030034
Hsa0016528		ENSP00000322568	ENSG00000176887	Tni0022043		GSTENP00032152001	GSTENG00032152001
Hsa0016528		ENSP00000322568	ENSG00000176887	Dre0018708		ENSDARP00000033016	ENSDARG00000024870
Hsa0016528		ENSP00000322568	ENSG00000176887	Fru0002009		NEWSINFRUP00000178291	NEWSINFRUG00000165528
Hsa0016528		ENSP00000322568	ENSG00000176887	Xtr0010928		ENSXETP00000050621	ENSXETG00000023439
Hsa0016528		ENSP00000322568	ENSG00000176887	Dre0003057		ENSDARP00000049929	ENSDARG00000030736
Hsa0016528		ENSP00000322568	ENSG00000176887	Mdo0001748		ENSMODP00000018203	ENSMODG00000014575
Hsa0024836		ENSP00000304376	ENSG00000169236	Fru0014871		NEWSINFRUP00000143797	NEWSINFRUG00000135666
Hsa0024836		ENSP00000304376	ENSG00000169236	Mmu0027251		ENSMMUP00000011855	ENSMMUG00000009045
Hsa0024836		ENSP00000304376	ENSG00000169236	Mdo0005104		ENSMODP00000005925	ENSMODG00000004814
Hsa0024836		ENSP00000304376	ENSG00000169236	Bta0014891		ENSBTAP00000035584	ENSBTAG00000025425
Hsa0024836		ENSP00000304376	ENSG00000169236	Gga0004793		ENSGALP00000004713	ENSGALG00000002984
Hsa0024836		ENSP00000304376	ENSG00000169236	Tni0013199		GSTENP00014628001	GSTENG00014628001
Hsa0024836		ENSP00000304376	ENSG00000169236	Cfa0021951		ENSCAFP00000024213	ENSCAFG00000016450
Hsa0024836		ENSP00000304376	ENSG00000169236	Mms0017252		ENSMUSP00000046188	ENSMUSG00000034789
Hsa0024836		ENSP00000304376	ENSG00000169236	Xtr0018709		ENSXETP00000015726	ENSXETG00000007234
Hsa0024836		ENSP00000304376	ENSG00000169236	Rno0012900		ENSRNOP00000022221	ENSRNOG00000016539
Hsa0024836		ENSP00000304376	ENSG00000169236	Ptr0025857		ENSPTRP00000030021	ENSPTRG00000017577
Hsa0024836		ENSP00000304376	ENSG00000169236	Ame0018806		ENSAPMP00000005516	ENSAPMG00000003155
Hsa0024836		ENSP00000304376	ENSG00000169236	Ddi0012986	Q55FU9		
Hsa0024838		ENSP00000302114	ENSG00000169230	Mdo0005103		ENSMODP00000005914	ENSMODG00000004804
Hsa0024838		ENSP00000302114	ENSG00000169230	Gga0004794		ENSGALP00000004724	ENSGALG00000002990
Hsa0024838		ENSP00000302114	ENSG00000169230	Xtr0018710		ENSXETP00000015727	ENSXETG00000007235
Hsa0024838		ENSP00000302114	ENSG00000169230	Fru0009076		NEWSINFRUP00000141833	NEWSINFRUG00000133868
Hsa0024838		ENSP00000302114	ENSG00000169230	Tni0015894		GSTENP00017104001	GSTENG00017104001
Hsa0024838		ENSP00000302114	ENSG00000169230	Dre0004408		ENSDARP00000054529	ENSDARG00000037459
Hsa0024838		ENSP00000302114	ENSG00000169230	Aga0007891		ENSANGP00000027384	ENSANGG00000023523
Hsa0024838		ENSP00000302114	ENSG00000169230	Cin0005202		ENSCINP00000018537	ENSCING00000009131
Hsa0024838		ENSP00000302114	ENSG00000169230	Dme0014168		CG8806-PA	CG8806
Hsa0024838		ENSP00000302114	ENSG00000169230	Ame0001658		ENSAPMP00000005958	ENSAPMG00000003392
Hsa0024838		ENSP00000302114	ENSG00000169230	Cel0006408		B0334.4	B0334.4
Hsa0024838		ENSP00000302114	ENSG00000169230	Cal0006701			
Hsa0024838		ENSP00000302114	ENSG00000169230	Ago0004370	Q75EK4		
Hsa0024838		ENSP00000302114	ENSG00000169230	Dha0000883	Q6BIW2		
Hsa0024838		ENSP00000302114	ENSG00000169230	Kla0001600	Q6CMK2		
Hsa0024838		ENSP00000302114	ENSG00000169230	Sce0004261		YLR193C	YLR193C
Hsa0024838		ENSP00000302114	ENSG00000169230	Cne0002200	Q55PF4		
Hsa0024838		ENSP00000302114	ENSG00000169230	Yli0004141	Q6CBC2		
Hsa0024838		ENSP00000302114	ENSG00000169230	Cgl0004550	Q6FY90		
Hsa0024838		ENSP00000302114	ENSG00000169230	Spb0004431	Q9UT07		
Hsa0024838		ENSP00000302114	ENSG00000169230	Ath0016986	Q9FYA3		
Hsa0024838		ENSP00000302114	ENSG00000169230	Pfa0000953	Q8IE73		
Hsa0021849		ENSP00000296233	ENSG00000163884	Ptr0017450		ENSPTRP00000026425	ENSPTRG00000015329
Hsa0021849		ENSP00000296233	ENSG00000163884	Mmu0003625		ENSMMUP00000004964	ENSMMUG00000003721
Hsa0021849		ENSP00000296233	ENSG00000163884	Cfa0010848		ENSCAFP00000005669	ENSCAFG00000003807
Hsa0021849		ENSP00000296233	ENSG00000163884	Rno0021645		ENSRNOP00000024011	ENSRNOG00000017808
Hsa0021849		ENSP00000296233	ENSG00000163884	Bta0014795		ENSBTAP00000010948	ENSBTAG00000008313
Hsa0021849		ENSP00000296233	ENSG00000163884	Mms0001900		ENSMUSP00000032174	ENSMUSG00000030087
Hsa0021849		ENSP00000296233	ENSG00000163884	Dre0010284		ENSDARP00000053142	ENSDARG00000036579
Hsa0021849		ENSP00000296233	ENSG00000163884	Dre0010285		ENSDARP00000047700	ENSDARG00000029869
Hsa0021849		ENSP00000296233	ENSG00000163884	Gga0004405		ENSGALP00000010084	ENSGALG00000006245
Hsa0021849		ENSP00000296233	ENSG00000163884	Xtr0023289		ENSXETP00000025282	ENSXETG00000011549
Hsa0019407		ENSP00000353348	ENSG00000198675	Ptr0021475		ENSPTRP00000039041	ENSPTRG00000022790
Hsa0019407		ENSP00000353348	ENSG00000198675	Mmu0012759		ENSMMUP00000000101	ENSMMUG00000000077
Hsa0016522		ENSP00000310756	ENSG00000175652	Ptr0006289		ENSPTRP00000019982	ENSPTRG00000011619
Hsa0016522		ENSP00000310756	ENSG00000175652	Mmu0014985		ENSMMUP00000030634	ENSMMUG00000023273
Hsa0016522		ENSP00000310756	ENSG00000175652	Rno0024685		ENSRNOP00000010942	ENSRNOG00000008266
Hsa0016522		ENSP00000310756	ENSG00000175652	Mms0025333		ENSMUSP00000020963	ENSMUSG00000020633
Hsa0016522		ENSP00000310756	ENSG00000175652	Cfa0007170		ENSCAFP00000004871	ENSCAFG00000003283
Hsa0016522		ENSP00000310756	ENSG00000175652	Bta0030138		ENSBTAP00000028649	ENSBTAG00000021495
Hsa0016522		ENSP00000310756	ENSG00000175652	Gga0008614		ENSGALP00000020648	ENSGALG00000012668
Hsa0016522		ENSP00000310756	ENSG00000175652	Xtr0029640		ENSXETP00000047583	ENSXETG00000021988
Hsa0016520		ENSP00000335035	ENSG00000188765	Ptr0006287		ENSPTRP00000019980	ENSPTRG00000011617
Hsa0016520		ENSP00000335035	ENSG00000188765	Gga0022856		ENSGALP00000028782	ENSGALG00000018624
Hsa0016520		ENSP00000335035	ENSG00000188765	Tni0015176		GSTENP00026074001	GSTENG00026074001
Hsa0016520		ENSP00000335035	ENSG00000188765	Tni0015860		GSTENP00017059001	GSTENG00017059001
Hsa0016521		ENSP00000252505	ENSG00000151360	Ptr0006288		ENSPTRP00000019981	ENSPTRG00000011618
Hsa0016521		ENSP00000252505	ENSG00000151360	Mmu0021031		ENSMMUP00000006165	ENSMMUG00000004632
Hsa0016521		ENSP00000252505	ENSG00000151360	Cfa0007168		ENSCAFP00000004867	ENSCAFG00000003277
Hsa0016521		ENSP00000252505	ENSG00000151360	Bta0030998		ENSBTAP00000018376	ENSBTAG00000013838
Hsa0016521		ENSP00000252505	ENSG00000151360	Rno0024687		ENSRNOP00000011048	ENSRNOG00000008299
Hsa0016521		ENSP00000252505	ENSG00000151360	Mms0025335		ENSMUSP00000020965	ENSMUSG00000020636
Hsa0016521		ENSP00000252505	ENSG00000151360	Mdo0001743		ENSMODP00000018142	ENSMODG00000014520
Hsa0016521		ENSP00000252505	ENSG00000151360	Xtr0010930		ENSXETP00000002586	ENSXETG00000001201
Hsa0016521		ENSP00000252505	ENSG00000151360	Tni0003684		GSTENP00003447001	GSTENG00003447001
Hsa0016521		ENSP00000252505	ENSG00000151360	Fru0015728		NEWSINFRUP00000146535	NEWSINFRUG00000138171
Hsa0016521		ENSP00000252505	ENSG00000151360	Dre0018707		ENSDARP00000062428	ENSDARG00000042562
Hsa0016521		ENSP00000252505	ENSG00000151360	Spb0000054	Q09913		
Hsa0016521		ENSP00000252505	ENSG00000151360	Cne0003484	Q55TQ1		
Hsa0016521		ENSP00000252505	ENSG00000151360	Yli0003235	Q6C8N1		
Hsa0016521		ENSP00000252505	ENSG00000151360	Gze0010856	Q4I9W5		
Hsa0016521		ENSP00000252505	ENSG00000151360	Ago0002215	Q756U0		
Hsa0016521		ENSP00000252505	ENSG00000151360	Sce0001832		YIR029W	YIR029W
Hsa0016521		ENSP00000252505	ENSG00000151360	Dha0003048	Q6BWX9		
Hsa0016521		ENSP00000252505	ENSG00000151360	Cal0001380			
Hsa0016521		ENSP00000252505	ENSG00000151360	Ncr0001768			
Hsa0016521		ENSP00000252505	ENSG00000151360	Ddi0006595	Q54VL5		
Hsa0016521		ENSP00000252505	ENSG00000151360	Kla0004122	Q6CWG0		
Hsa0016521		ENSP00000252505	ENSG00000151360	Pyo0004366	Q7RIU0		
Hsa0016521		ENSP00000252505	ENSG00000151360	Pfa0004799	Q8IL65		
Hsa0024191		ENSP00000337317	ENSG00000188726	Mmu0000216		ENSMMUP00000029359	ENSMMUG00000022304
Hsa0024191		ENSP00000337317	ENSG00000188726	Bta0025201		ENSBTAP00000000941	ENSBTAG00000000704
Hsa0024191		ENSP00000337317	ENSG00000188726	Cfa0023966		ENSCAFP00000014967	ENSCAFG00000010193
Hsa0024191		ENSP00000337317	ENSG00000188726	Rno0008389		ENSRNOP00000045033	ENSRNOG00000000913
Hsa0024191		ENSP00000337317	ENSG00000188726	Mms0007014		ENSMUSP00000026613	ENSMUSG00000025534
Hsa0024191		ENSP00000337317	ENSG00000188726	Mdo0021079		ENSMODP00000008075	ENSMODG00000006507
Hsa0024191		ENSP00000337317	ENSG00000188726	Xtr0007962		ENSXETP00000022145	ENSXETG00000010042
Hsa0024191		ENSP00000337317	ENSG00000188726	Gga0007355		ENSGALP00000004002	ENSGALG00000002542
Hsa0024191		ENSP00000337317	ENSG00000188726	Tni0012515		GSTENP00016274001	GSTENG00016274001
Hsa0024191		ENSP00000337317	ENSG00000188726	Fru0016908		NEWSINFRUP00000141049	NEWSINFRUG00000133174
Hsa0024191		ENSP00000337317	ENSG00000188726	Dre0005516		ENSDARP00000063999	ENSDARG00000043585
Hsa0008002		ENSP00000238146	ENSG00000111364	Ptr0004598		ENSPTRP00000009525	ENSPTRG00000005601
Hsa0008002		ENSP00000238146	ENSG00000111364	Mmu0030040		ENSMMUP00000017309	ENSMMUG00000013178
Hsa0008002		ENSP00000238146	ENSG00000111364	Bta0004628		ENSBTAP00000009556	ENSBTAG00000007266
Hsa0008002		ENSP00000238146	ENSG00000111364	Mdo0022057		ENSMODP00000015671	ENSMODG00000012519
Hsa0008002		ENSP00000238146	ENSG00000111364	Cfa0015392		ENSCAFP00000011077	ENSCAFG00000007452
Hsa0008002		ENSP00000238146	ENSG00000111364	Mms0006953		ENSMUSP00000070279	ENSMUSG00000029389
Hsa0008002		ENSP00000238146	ENSG00000111364	Rno0008449		ENSRNOP00000001387	ENSRNOG00000001043
Hsa0008002		ENSP00000238146	ENSG00000111364	Gga0005957		ENSGALP00000005215	ENSGALG00000003298
Hsa0008002		ENSP00000238146	ENSG00000111364	Xtr0012047		ENSXETP00000012813	ENSXETG00000005825
Hsa0008002		ENSP00000238146	ENSG00000111364	Dre0026193		ENSDARP00000020323	ENSDARG00000009864
Hsa0008002		ENSP00000238146	ENSG00000111364	Fru0004168		NEWSINFRUP00000136408	NEWSINFRUG00000128931
Hsa0008002		ENSP00000238146	ENSG00000111364	Tni0000127		GSTENP00025278001	GSTENG00025278001
Hsa0008002		ENSP00000238146	ENSG00000111364	Ame0020243		ENSAPMP00000020006	ENSAPMG00000015084
Hsa0008002		ENSP00000238146	ENSG00000111364	Dme0006749		CG9630-PA	CG9630
Hsa0008002		ENSP00000238146	ENSG00000111364	Aga0003282		ENSANGP00000009871	ENSANGG00000007388
Hsa0008002		ENSP00000238146	ENSG00000111364	Cin0002585		ENSCINP00000019559	ENSCING00000009622
Hsa0008002		ENSP00000238146	ENSG00000111364	Cel0009333		ZK512.2.1	ZK512.2
Hsa0008002		ENSP00000238146	ENSG00000111364	Cbr0009054	Q61R02		
Hsa0008002		ENSP00000238146	ENSG00000111364	Ath0015810	Q9FLB0		
Hsa0008002		ENSP00000238146	ENSG00000111364	Lma0007596	Q4FW66		
Hsa0008002		ENSP00000238146	ENSG00000111364	Ddi0002678	Q54EC2		
Hsa0008002		ENSP00000238146	ENSG00000111364	Ath0016671	Q9FVV4		
Hsa0008002		ENSP00000238146	ENSG00000111364	Ath0013680	Q9C9H4		
Hsa0008002		ENSP00000238146	ENSG00000111364	Kla0001792	Q6CN92		
Hsa0008002		ENSP00000238146	ENSG00000111364	Yli0000792	Q6C193		
Hsa0008002		ENSP00000238146	ENSG00000111364	Cal0003876			
Hsa0008002		ENSP00000238146	ENSG00000111364	Spb0004764	O74764		
Hsa0008002		ENSP00000238146	ENSG00000111364	Sce0002273		YFL002C	YFL002C
Hsa0008002		ENSP00000238146	ENSG00000111364	Cne0000522	Q55IR0		
Hsa0008002		ENSP00000238146	ENSG00000111364	Gze0010274	Q4HVW2		
Hsa0008002		ENSP00000238146	ENSG00000111364	Ago0000737	Q750F8		
Hsa0008002		ENSP00000238146	ENSG00000111364	Ncr0003277			
Hsa0008002		ENSP00000238146	ENSG00000111364	Cgl0000972	Q6FKS8		
Hsa0008002		ENSP00000238146	ENSG00000111364	Dha0005671	Q6BSM3		
Hsa0008002		ENSP00000238146	ENSG00000111364	Cal0006382			
Hsa0008002		ENSP00000238146	ENSG00000111364	Ecu0000375	Q8SR49		
Hsa0026867		ENSP00000343619	ENSG00000078399	Mmu0014306		ENSMMUP00000017692	ENSMMUG00000013459
Hsa0026867		ENSP00000343619	ENSG00000078399	Mms0001418		ENSMUSP00000046939	ENSMUSG00000038227
Hsa0026867		ENSP00000343619	ENSG00000078399	Rno0021073		ENSRNOP00000009487	ENSRNOG00000006906
Hsa0026867		ENSP00000343619	ENSG00000078399	Cfa0005530		ENSCAFP00000004394	ENSCAFG00000002961
Hsa0026867		ENSP00000343619	ENSG00000078399	Bta0015865		ENSBTAP00000015252	ENSBTAG00000011476
Hsa0026867		ENSP00000343619	ENSG00000078399	Gga0008207		ENSGALP00000018012	ENSGALG00000019640
Hsa0026867		ENSP00000343619	ENSG00000078399	Xtr0003902		ENSXETP00000001611	ENSXETG00000000724
Hsa0026867		ENSP00000343619	ENSG00000078399	Mdo0018947		ENSMODP00000000556	ENSMODG00000000469
Hsa0026867		ENSP00000343619	ENSG00000078399	Tni0012084		GSTENP00034117001	GSTENG00034117001
Hsa0026867		ENSP00000343619	ENSG00000078399	Fru0006014		NEWSINFRUP00000146420	NEWSINFRUG00000138062
Hsa0026867		ENSP00000343619	ENSG00000078399	Fru0002360		NEWSINFRUP00000159080	NEWSINFRUG00000149637
Hsa0026867		ENSP00000343619	ENSG00000078399	Dre0017139		ENSDARP00000009894	ENSDARG00000009461
Hsa0026867		ENSP00000343619	ENSG00000078399	Tni0020557		GSTENP00017478001	GSTENG00017478001
Hsa0026867		ENSP00000343619	ENSG00000078399	Tni0020556		HOXA9	HOXA9
Hsa0026867		ENSP00000343619	ENSG00000078399	Tni0012086		HOXAb9	HOXAb9
Hsa0026867		ENSP00000343619	ENSG00000078399	Cin0005514		ENSCINP00000011818	ENSCING00000005724
Hsa0032008		ENSP00000348961	ENSG00000196278	Rno0027318		ENSRNOP00000045170	ENSRNOG00000029110
Hsa0032008		ENSP00000348961	ENSG00000196278	Rno0019149		ENSRNOP00000039709	ENSRNOG00000032051
Hsa0032008		ENSP00000348961	ENSG00000196278	Rno0017789		ENSRNOP00000045510	ENSRNOG00000029360
Hsa0032008		ENSP00000348961	ENSG00000196278	Cfa0010136		ENSCAFP00000010786	ENSCAFG00000007274
Hsa0032008		ENSP00000348961	ENSG00000196278	Rno0020538		ENSRNOP00000047422	ENSRNOG00000032114
Hsa0032008		ENSP00000348961	ENSG00000196278	Rno0015305		ENSRNOP00000039185	ENSRNOG00000033836
Hsa0032008		ENSP00000348961	ENSG00000196278	Cfa0026551		ENSCAFP00000020548	ENSCAFG00000013950
Hsa0032008		ENSP00000348961	ENSG00000196278	Rno0029860		ENSRNOP00000047544	ENSRNOG00000029581
Hsa0032008		ENSP00000348961	ENSG00000196278	Rno0002810		ENSRNOP00000043676	ENSRNOG00000032164
Hsa0032008		ENSP00000348961	ENSG00000196278	Rno0001333		ENSRNOP00000041598	ENSRNOG00000034138
Hsa0032008		ENSP00000348961	ENSG00000196278	Dre0026058		ENSDARP00000017645	ENSDARG00000008726
Hsa0032008		ENSP00000348961	ENSG00000196278	Rno0010788		ENSRNOP00000050445	ENSRNOG00000031142
Hsa0007274		ENSP00000257868	ENSG00000135414	Bta0018300		ENSBTAP00000009755	ENSBTAG00000007417
Hsa0007274		ENSP00000257868	ENSG00000135414	Cfa0001854		ENSCAFP00000000098	ENSCAFG00000000065
Hsa0007274		ENSP00000257868	ENSG00000135414	Rno0025755		ENSRNOP00000010035	ENSRNOG00000007610
Hsa0007274		ENSP00000257868	ENSG00000135414	Ptr0003839		ENSPTRP00000008614	ENSPTRG00000005063
Hsa0007274		ENSP00000257868	ENSG00000135414	Mms0016569		ENSMUSP00000026408	ENSMUSG00000025352
Hsa0007274		ENSP00000257868	ENSG00000135414	Mmu0021374		ENSMMUP00000008275	ENSMMUG00000006288
Hsa0007274		ENSP00000257868	ENSG00000135414	Xtr0010771		ENSXETP00000047288	ENSXETG00000021861
Hsa0007274		ENSP00000257868	ENSG00000135414	Tni0026506		GSTENP00033835001	GSTENG00033835001
Hsa0007274		ENSP00000257868	ENSG00000135414	Dre0021523		ENSDARP00000066032	ENSDARG00000044924
Hsa0007274		ENSP00000257868	ENSG00000135414	Fru0005885		NEWSINFRUP00000138020	NEWSINFRUG00000130396
Hsa0007274		ENSP00000257868	ENSG00000135414	Cin0003717		ENSCINP00000010102	ENSCING00000004894
Hsa0007274		ENSP00000257868	ENSG00000135414	Dme0000394		CG16987-PB	CG16987
Hsa0007274		ENSP00000257868	ENSG00000135414	Ame0008742		ENSAPMP00000003400	ENSAPMG00000001978
Hsa0007274		ENSP00000257868	ENSG00000135414	Cel0007320		B0412.2	B0412.2
Hsa0012637		ENSP00000262393	ENSG00000087095	Ptr0014056		ENSPTRP00000015201	ENSPTRG00000008904
Hsa0012637		ENSP00000262393	ENSG00000087095	Rno0008742		ENSRNOP00000040836	ENSRNOG00000033336
Hsa0012637		ENSP00000262393	ENSG00000087095	Cfa0028008		ENSCAFP00000027521	ENSCAFG00000018650
Hsa0012637		ENSP00000262393	ENSG00000087095	Rno0005584		ENSRNOP00000011726	ENSRNOG00000008704
Hsa0012637		ENSP00000262393	ENSG00000087095	Mmu0028498		ENSMMUP00000024630	ENSMMUG00000018719
Hsa0012637		ENSP00000262393	ENSG00000087095	Gga0007603		ENSGALP00000009129	ENSGALG00000005699
Hsa0012637		ENSP00000262393	ENSG00000087095	Mdo0017795		ENSMODP00000024004	ENSMODG00000019231
Hsa0012637		ENSP00000262393	ENSG00000087095	Bta0008795		ENSBTAP00000019742	ENSBTAG00000014825
Hsa0012637		ENSP00000262393	ENSG00000087095	Mms0027600		ENSMUSP00000017520	ENSMUSG00000017376
Hsa0012637		ENSP00000262393	ENSG00000087095	Fru0018086		NEWSINFRUP00000137735	NEWSINFRUG00000130144
Hsa0012637		ENSP00000262393	ENSG00000087095	Tni0007706		GSTENP00006817001	GSTENG00006817001
Hsa0012637		ENSP00000262393	ENSG00000087095	Dre0023865		ENSDARP00000047247	ENSDARG00000028793
Hsa0012637		ENSP00000262393	ENSG00000087095	Ame0010757		ENSAPMP00000001295	ENSAPMG00000000774
Hsa0012637		ENSP00000262393	ENSG00000087095	Dme0004076		CG7892-PE	CG7892
Hsa0012637		ENSP00000262393	ENSG00000087095	Aga0001337		ENSANGP00000004533	ENSANGG00000003560
Hsa0012637		ENSP00000262393	ENSG00000087095	Cel0010240		W06F12.1a	W06F12.1
Hsa0012637		ENSP00000262393	ENSG00000087095	Cbr0003342	Q60YD5		
Hsa0012637		ENSP00000262393	ENSG00000087095	Cin0003963		ENSCINP00000011009	ENSCING00000005358
Hsa0012637		ENSP00000262393	ENSG00000087095	Lma0002381	Q4Q449		
Hsa0012637		ENSP00000262393	ENSG00000087095	Lma0005257	Q4QD66		
Hsa0012637		ENSP00000262393	ENSG00000087095	Ath0029045	O23236		
Hsa0012637		ENSP00000262393	ENSG00000087095	Ddi0004514	Q54LX6		
Hsa0012637		ENSP00000262393	ENSG00000087095	Ath0002020	Q39027		
Hsa0012637		ENSP00000262393	ENSG00000087095	Ath0031036	Q9M1Z5		
Hsa0012637		ENSP00000262393	ENSG00000087095	Ath0030729	Q9LMM5		
Hsa0012637		ENSP00000262393	ENSG00000087095	Cre0017200			
Hsa0012637		ENSP00000262393	ENSG00000087095	Ath0030792	Q9LQQ9		
Hsa0012637		ENSP00000262393	ENSG00000087095	Ath0002019	Q39026		
Hsa0012637		ENSP00000262393	ENSG00000087095	Cre0013592			
Hsa0012637		ENSP00000262393	ENSG00000087095	Ath0031772	Q56W33		
Hsa0012637		ENSP00000262393	ENSG00000087095	Ath0002018	Q39025		
Hsa0012637		ENSP00000262393	ENSG00000087095	Cre0013594			
Hsa0012637		ENSP00000262393	ENSG00000087095	Ath0029230	O82361		
Hsa0012637		ENSP00000262393	ENSG00000087095	Ath0002014	Q39021		
Hsa0012637		ENSP00000262393	ENSG00000087095	Ath0002015	Q39022		
Hsa0012637		ENSP00000262393	ENSG00000087095	Ath0002016	Q39023		
Hsa0012637		ENSP00000262393	ENSG00000087095	Ath0002017	Q39024		
Hsa0012635		ENSP00000305638	ENSG00000168937	Mmu0007691		ENSMMUP00000014045	ENSMMUG00000010720
Hsa0012635		ENSP00000305638	ENSG00000168937	Bta0008789		ENSBTAP00000009062	ENSBTAG00000006894
Hsa0012635		ENSP00000305638	ENSG00000168937	Cfa0028006		ENSCAFP00000027512	ENSCAFG00000018642
Hsa0012635		ENSP00000305638	ENSG00000168937	Rno0005587		ENSRNOP00000016133	ENSRNOG00000011023
Hsa0012635		ENSP00000305638	ENSG00000168937	Mms0027603		ENSMUSP00000018610	ENSMUSG00000020826
Hsa0012635		ENSP00000305638	ENSG00000168937	Mdo0017794		ENSMODP00000024003	ENSMODG00000019228
Hsa0012635		ENSP00000305638	ENSG00000168937	Gga0007600		ENSGALP00000034026	ENSGALG00000005693
Hsa0012635		ENSP00000305638	ENSG00000168937	Xtr0027792		ENSXETP00000027343	ENSXETG00000012498
Hsa0012635		ENSP00000305638	ENSG00000168937	Cin0001886		ENSCINP00000017597	ENSCING00000008624
Hsa0012635		ENSP00000305638	ENSG00000168937	Dre0023866		ENSDARP00000048846	ENSDARG00000031976
Hsa0012635		ENSP00000305638	ENSG00000168937	Aga0014939		ENSANGP00000019316	ENSANGG00000016827
Hsa0012635		ENSP00000305638	ENSG00000168937	Ame0010384		ENSAPMP00000015195	ENSAPMG00000008679
Hsa0016823		ENSP00000263881	ENSG00000011566	Ptr0006614		ENSPTRP00000020358	ENSPTRG00000011858
Hsa0016823		ENSP00000263881	ENSG00000011566	Mmu0017255		ENSMMUP00000018272	ENSMMUG00000013901
Hsa0016823		ENSP00000263881	ENSG00000011566	Cfa0007487		ENSCAFP00000009664	ENSCAFG00000006426
Hsa0016823		ENSP00000263881	ENSG00000011566	Mms0024961		ENSMUSP00000025089	ENSMUSG00000024242
Hsa0016823		ENSP00000263881	ENSG00000011566	Rno0024370		ENSRNOP00000010366	ENSRNOG00000007172
Hsa0016823		ENSP00000263881	ENSG00000011566	Bta0021594		ENSBTAP00000021865	ENSBTAG00000016442
Hsa0016823		ENSP00000263881	ENSG00000011566	Mdo0013116		ENSMODP00000011347	ENSMODG00000009097
Hsa0016823		ENSP00000263881	ENSG00000011566	Xtr0005121		ENSXETP00000040051	ENSXETG00000018501
Hsa0016823		ENSP00000263881	ENSG00000011566	Tni0023224		GSTENP00018666001	GSTENG00018666001
Hsa0016823		ENSP00000263881	ENSG00000011566	Dre0002602		ENSDARP00000020351	ENSDARG00000020287
Hsa0016823		ENSP00000263881	ENSG00000011566	Dre0021886		ENSDARP00000015818	ENSDARG00000044731
Hsa0016823		ENSP00000263881	ENSG00000011566	Dre0021893		ENSDARP00000043951	ENSDARG00000020629
Hsa0016823		ENSP00000263881	ENSG00000011566	Cin0002535		ENSCINP00000019510	ENSCING00000009594
Hsa0016823		ENSP00000263881	ENSG00000011566	Aga0007766		ENSANGP00000018210	ENSANGG00000015721
Hsa0016823		ENSP00000263881	ENSG00000011566	Dme0015812		CG7097-PA	CG7097
Hsa0016823		ENSP00000263881	ENSG00000011566	Ame0015033		ENSAPMP00000018299	ENSAPMG00000004013
Hsa0016823		ENSP00000263881	ENSG00000011566	Cel0015523		ZC404.9	ZC404.9
Hsa0016823		ENSP00000263881	ENSG00000011566	Cbr0012916	Q60WR4		
Hsa0012633		ENSP00000318214	ENSG00000168961	Ptr0014052		ENSPTRP00000015188	ENSPTRG00000008901
Hsa0012633		ENSP00000318214	ENSG00000168961	Bta0026344		ENSBTAP00000031353	ENSBTAG00000023086
Hsa0012633		ENSP00000318214	ENSG00000168961	Mms0027604		ENSMUSP00000001151	ENSMUSG00000001123
Hsa0012633		ENSP00000318214	ENSG00000168961	Rno0005590		ENSRNOP00000017042	ENSRNOG00000012681
Hsa0012633		ENSP00000318214	ENSG00000168961	Rno0015829		ENSRNOP00000043746	ENSRNOG00000029679
Hsa0012633		ENSP00000318214	ENSG00000168961	Mdo0017793		ENSMODP00000024002	ENSMODG00000019227
Hsa0012633		ENSP00000318214	ENSG00000168961	Xtr0028283		ENSXETP00000017385	ENSXETG00000007928
Hsa0012633		ENSP00000318214	ENSG00000168961	Xtr0012782		ENSXETP00000041347	ENSXETG00000019079
Hsa0012633		ENSP00000318214	ENSG00000168961	Cin0000154		ENSCINP00000017930	ENSCING00000008811
Hsa0012633		ENSP00000318214	ENSG00000168961	Aga0010800		ENSANGP00000016692	ENSANGG00000014203
Hsa0012633		ENSP00000318214	ENSG00000168961	Dme0000009		CG11372-PA	CG11372
Hsa0007272		ENSP00000257895	ENSG00000135437	Ptr0003837		ENSPTRP00000008612	ENSPTRG00000005061
Hsa0007272		ENSP00000257895	ENSG00000135437	Mmu0024434		ENSMMUP00000017380	ENSMMUG00000013228
Hsa0007272		ENSP00000257895	ENSG00000135437	Cfa0001847		ENSCAFP00000000083	ENSCAFG00000000063
Hsa0007272		ENSP00000257895	ENSG00000135437	Bta0018297		ENSBTAP00000015824	ENSBTAG00000011927
Hsa0007272		ENSP00000257895	ENSG00000135437	Rno0025700		ENSRNOP00000031599	ENSRNOG00000007758
Hsa0007272		ENSP00000257895	ENSG00000135437	Mms0016571		ENSMUSP00000026406	ENSMUSG00000025350
Hsa0007272		ENSP00000257895	ENSG00000135437	Dre0011509		ENSDARP00000013032	ENSDARG00000008306
Hsa0007272		ENSP00000257895	ENSG00000135437	Fru0005882		NEWSINFRUP00000138030	NEWSINFRUG00000130406
Hsa0007272		ENSP00000257895	ENSG00000135437	Xtr0046061		ENSXETP00000037994	ENSXETG00000017484
Hsa0007272		ENSP00000257895	ENSG00000135437	Tni0011332		GSTENP00037625001	GSTENG00037625001
Hsa0007272		ENSP00000257895	ENSG00000135437	Xtr0017312		ENSXETP00000035399	ENSXETG00000016213
Hsa0007272		ENSP00000257895	ENSG00000135437	Dre0029832		ENSDARP00000003828	ENSDARG00000017882
Hsa0007272		ENSP00000257895	ENSG00000135437	Cel0016874		F35B12.2	F35B12.2
Hsa0007272		ENSP00000257895	ENSG00000135437	Cbr0000859	Q60M45		
Hsa0007272		ENSP00000257895	ENSG00000135437	Cbr0001153	Q60NE0		
Hsa0007272		ENSP00000257895	ENSG00000135437	Cel0001010		F55A12.4a	F55A12.4
Hsa0007272		ENSP00000257895	ENSG00000135437	Cbr0007993	Q61KQ1		
Hsa0007272		ENSP00000257895	ENSG00000135437	Cel0015332		C10F3.2	C10F3.2
Hsa0007272		ENSP00000257895	ENSG00000135437	Cel0020649		F55E10.6	F55E10.6
Hsa0007272		ENSP00000257895	ENSG00000135437	Cbr0006398	Q61DW4		
Hsa0007272		ENSP00000257895	ENSG00000135437	Sce0004952		YMR226C	YMR226C
Hsa0012631		ENSP00000268763	ENSG00000141068	Mmu0022924		ENSMMUP00000023518	ENSMMUG00000017888
Hsa0012631		ENSP00000268763	ENSG00000141068	Cfa0028001		ENSCAFP00000027496	ENSCAFG00000018638
Hsa0012631		ENSP00000268763	ENSG00000141068	Mms0027606		ENSMUSP00000018478	ENSMUSG00000018334
Hsa0012631		ENSP00000268763	ENSG00000141068	Rno0005591		ENSRNOP00000017218	ENSRNOG00000012818
Hsa0012631		ENSP00000268763	ENSG00000141068	Bta0008746		ENSBTAP00000008699	ENSBTAG00000006601
Hsa0012631		ENSP00000268763	ENSG00000141068	Mdo0017792		ENSMODP00000023999	ENSMODG00000019224
Hsa0012631		ENSP00000268763	ENSG00000141068	Gga0007599		ENSGALP00000009104	ENSGALG00000005685
Hsa0012631		ENSP00000268763	ENSG00000141068	Xtr0018335		ENSXETP00000046183	ENSXETG00000021354
Hsa0012631		ENSP00000268763	ENSG00000141068	Tni0025915		GSTENP00008764001	GSTENG00008764001
Hsa0012631		ENSP00000268763	ENSG00000141068	Dre0023815		ENSDARP00000048102	ENSDARG00000030933
Hsa0012631		ENSP00000268763	ENSG00000141068	Tni0012884		GSTENP00022258001	GSTENG00022258001
Hsa0012631		ENSP00000268763	ENSG00000141068	Fru0018080		NEWSINFRUP00000130391	NEWSINFRUG00000123439
Hsa0012631		ENSP00000268763	ENSG00000141068	Fru0001252		NEWSINFRUP00000168941	NEWSINFRUG00000142338
Hsa0012631		ENSP00000268763	ENSG00000141068	Cbr0001164	Q60NF8		
Hsa0012631		ENSP00000268763	ENSG00000141068	Dme0006339		CG2899-PA	CG2899
Hsa0012631		ENSP00000268763	ENSG00000141068	Cel0020630		F13B9.5.2	F13B9.5
Hsa0012631		ENSP00000268763	ENSG00000141068	Cbr0013101	Q614V2		
Hsa0012631		ENSP00000268763	ENSG00000141068	Aga0003558		ENSANGP00000027716	ENSANGG00000007223
Hsa0012631		ENSP00000268763	ENSG00000141068	Cin0008857		ENSCINP00000004687	ENSCING00000002293
Hsa0010858		ENSP00000253934	ENSG00000131634	Mmu0004059		ENSMMUP00000000055	ENSMMUG00000000045
Hsa0010858		ENSP00000253934	ENSG00000131634	Bta0001205		ENSBTAP00000009534	ENSBTAG00000007246
Hsa0010858		ENSP00000253934	ENSG00000131634	Mms0023829		ENSMUSP00000024984	ENSMUSG00000024168
Hsa0010858		ENSP00000253934	ENSG00000131634	Cfa0024882		ENSCAFP00000028906	ENSCAFG00000019547
Hsa0010858		ENSP00000253934	ENSG00000131634	Rno0004608		ENSRNOP00000022142	ENSRNOG00000016494
Hsa0010858		ENSP00000253934	ENSG00000131634	Gga0005840		ENSGALP00000015173	ENSGALG00000009326
Hsa0010858		ENSP00000253934	ENSG00000131634	Mdo0004890		ENSMODP00000020198	ENSMODG00000016163
Hsa0010858		ENSP00000253934	ENSG00000131634	Xtr0002529		ENSXETP00000043628	ENSXETG00000020218
Hsa0010858		ENSP00000253934	ENSG00000131634	Tni0014788		GSTENP00024048001	GSTENG00024048001
Hsa0010858		ENSP00000253934	ENSG00000131634	Fru0000705		NEWSINFRUP00000163186	NEWSINFRUG00000153371
Hsa0026090		ENSP00000342556	ENSG00000146285	Mmu0003251		ENSMMUP00000019591	ENSMMUG00000014936
Hsa0026090		ENSP00000342556	ENSG00000146285	Cfa0004463		ENSCAFP00000005576	ENSCAFG00000003741
Hsa0026090		ENSP00000342556	ENSG00000146285	Mms0015469		ENSMUSP00000053157	ENSMUSG00000044770
Hsa0026090		ENSP00000342556	ENSG00000146285	Bta0001693		ENSBTAP00000007486	ENSBTAG00000005699
Hsa0026090		ENSP00000342556	ENSG00000146285	Rno0017879		ENSRNOP00000038672	ENSRNOG00000026110
Hsa0026090		ENSP00000342556	ENSG00000146285	Mdo0000698		ENSMODP00000022462	ENSMODG00000018013
Hsa0026090		ENSP00000342556	ENSG00000146285	Xtr0043773		ENSXETP00000032525	ENSXETG00000014864
Hsa0026090		ENSP00000342556	ENSG00000146285	Gga0013093		ENSGALP00000031067	ENSGALG00000015309
Hsa0026090		ENSP00000342556	ENSG00000146285	Fru0017664		NEWSINFRUP00000143743	NEWSINFRUG00000135617
Hsa0026090		ENSP00000342556	ENSG00000146285	Tni0022397		GSTENP00035758001	GSTENG00035758001
Hsa0026090		ENSP00000342556	ENSG00000146285	Ame0024735		ENSAPMP00000025045	ENSAPMG00000009117
Hsa0012425		ENSP00000341835	ENSG00000141052	Ptr0015338		ENSPTRP00000014975	ENSPTRG00000008786
Hsa0012425		ENSP00000341835	ENSG00000141052	Mmu0013929		ENSMMUP00000017466	ENSMMUG00000013281
Hsa0012425		ENSP00000341835	ENSG00000141052	Bta0009200		ENSBTAP00000013598	ENSBTAG00000010281
Hsa0012425		ENSP00000341835	ENSG00000141052	Cfa0023055		ENSCAFP00000026362	ENSCAFG00000017863
Hsa0012425		ENSP00000341835	ENSG00000141052	Mms0027174		ENSMUSP00000090678	ENSMUSG00000020542
Hsa0012425		ENSP00000341835	ENSG00000141052	Rno0005203		ENSRNOP00000004875	ENSRNOG00000003669
Hsa0012425		ENSP00000341835	ENSG00000141052	Mdo0021560		ENSMODP00000010172	ENSMODG00000008185
Hsa0012425		ENSP00000341835	ENSG00000141052	Gga0006904		ENSGALP00000001505	ENSGALG00000001021
Hsa0012425		ENSP00000341835	ENSG00000141052	Xtr0014312		ENSXETP00000024137	ENSXETG00000011035
Hsa0026092		ENSP00000193322	ENSG00000081087	Ptr0027288		ENSPTRP00000031549	ENSPTRG00000018471
Hsa0026092		ENSP00000193322	ENSG00000081087	Mmu0019911		ENSMMUP00000029282	ENSMMUG00000022247
Hsa0026092		ENSP00000193322	ENSG00000081087	Bta0022411		ENSBTAP00000013370	ENSBTAG00000010134
Hsa0026092		ENSP00000193322	ENSG00000081087	Mms0015467		ENSMUSP00000035516	ENSMUSG00000038280
Hsa0026092		ENSP00000193322	ENSG00000081087	Mdo0000696		ENSMODP00000022460	ENSMODG00000018010
Hsa0026092		ENSP00000193322	ENSG00000081087	Gga0013091		ENSGALP00000024656	ENSGALG00000015306
Hsa0026092		ENSP00000193322	ENSG00000081087	Xtr0043769		ENSXETP00000032520	ENSXETG00000014857
Hsa0026092		ENSP00000193322	ENSG00000081087	Dre0018583		ENSDARP00000012492	ENSDARG00000009261
Hsa0026092		ENSP00000193322	ENSG00000081087	Tni0019855		GSTENP00023101001	GSTENG00023101001
Hsa0026092		ENSP00000193322	ENSG00000081087	Dme0003454		CG14969-PA	CG14969
Hsa0026092		ENSP00000193322	ENSG00000081087	Aga0015410		ENSANGP00000021427	ENSANGG00000018938
Hsa0026092		ENSP00000193322	ENSG00000081087	Cel0005881		F42A8.3	F42A8.3
Hsa0005828		ENSP00000265641	ENSG00000110090	Ptr0033859		ENSPTRP00000006862	ENSPTRG00000003987
Hsa0005828		ENSP00000265641	ENSG00000110090	Mmu0028154		ENSMMUP00000002371	ENSMMUG00000001780
Hsa0005828		ENSP00000265641	ENSG00000110090	Rno0003362		ENSRNOP00000019652	ENSRNOG00000014254
Hsa0005828		ENSP00000265641	ENSG00000110090	Cfa0008978		ENSCAFP00000015834	ENSCAFG00000010757
Hsa0005828		ENSP00000265641	ENSG00000110090	Mms0022399		ENSMUSP00000025835	ENSMUSG00000024900
Hsa0005828		ENSP00000265641	ENSG00000110090	Bta0004178		ENSBTAP00000029336	ENSBTAG00000021999
Hsa0005828		ENSP00000265641	ENSG00000110090	Mdo0025076		ENSMODP00000004920	ENSMODG00000003995
Hsa0005828		ENSP00000265641	ENSG00000110090	Gga0015953		ENSGALP00000011452	ENSGALG00000007077
Hsa0005828		ENSP00000265641	ENSG00000110090	Xtr0047270		ENSXETP00000044307	ENSXETG00000020491
Hsa0005828		ENSP00000265641	ENSG00000110090	Dre0021020		ENSDARP00000009844	ENSDARG00000021249
Hsa0005828		ENSP00000265641	ENSG00000110090	Tni0013843		GSTENP00019785001	GSTENG00019785001
Hsa0005828		ENSP00000265641	ENSG00000110090	Fru0010649		NEWSINFRUP00000177787	NEWSINFRUG00000161433
Hsa0005828		ENSP00000265641	ENSG00000110090	Cin0003020		ENSCINP00000007066	ENSCING00000003450
Hsa0005828		ENSP00000265641	ENSG00000110090	Dme0014367		CG12891-PB	CG12891
Hsa0005828		ENSP00000265641	ENSG00000110090	Aga0012359		ENSANGP00000006147	ENSANGG00000004684
Hsa0005828		ENSP00000265641	ENSG00000110090	Cbr0000278	Q5WNR1		
Hsa0005828		ENSP00000265641	ENSG00000110090	Cel0006705		Y46G5A.17.1	Y46G5A.17
Hsa0005828		ENSP00000265641	ENSG00000110090	Yli0005398	Q6CF46		
Hsa0005828		ENSP00000265641	ENSG00000110090	Cal0004399			
Hsa0005828		ENSP00000265641	ENSG00000110090	Ncr0007794			
Hsa0005828		ENSP00000265641	ENSG00000110090	Gze0008449	Q4ILI4		
Hsa0005828		ENSP00000265641	ENSG00000110090	Ago0004327	Q75EF7		
Hsa0005828		ENSP00000265641	ENSG00000110090	Dha0005233	Q6BRA1		
Hsa0005828		ENSP00000265641	ENSG00000110090	Sce0004660		YML042W	YML042W
Hsa0005828		ENSP00000265641	ENSG00000110090	Cne0005188	Q55ZI8		
Hsa0026094		ENSP00000230083	ENSG00000112333	Mdo0000695		ENSMODP00000022457	ENSMODG00000018005
Hsa0026094		ENSP00000230083	ENSG00000112333	Cfa0004468		ENSCAFP00000005604	ENSCAFG00000003761
Hsa0026094		ENSP00000230083	ENSG00000112333	Ptr0027290		ENSPTRP00000031550	ENSPTRG00000018472
Hsa0026094		ENSP00000230083	ENSG00000112333	Bta0022413		ENSBTAP00000018594	ENSBTAG00000013991
Hsa0026094		ENSP00000230083	ENSG00000112333	Mms0015466		ENSMUSP00000019938	ENSMUSG00000019803
Hsa0026094		ENSP00000230083	ENSG00000112333	Mmu0010682		ENSMMUP00000031309	ENSMMUG00000023767
Hsa0026094		ENSP00000230083	ENSG00000112333	Xtr0043764		ENSXETP00000032510	ENSXETG00000014853
Hsa0026094		ENSP00000230083	ENSG00000112333	Tni0019853		GSTENP00023098001	GSTENG00023098001
Hsa0026094		ENSP00000230083	ENSG00000112333	Fru0014265		NEWSINFRUP00000140681	NEWSINFRUG00000132836
Hsa0026094		ENSP00000230083	ENSG00000112333	Dre0030025		ENSDARP00000013317	ENSDARG00000017107
Hsa0026094		ENSP00000230083	ENSG00000112333	Cbr0009468	Q61SU6		
Hsa0026097		ENSP00000331905	ENSG00000112335	Ptr0027293		ENSPTRP00000031552	ENSPTRG00000018473
Hsa0026097		ENSP00000331905	ENSG00000112335	Mmu0012922		ENSMMUP00000026798	ENSMMUG00000020366
Hsa0026097		ENSP00000331905	ENSG00000112335	Bta0022414		ENSBTAP00000025026	ENSBTAG00000018801
Hsa0026097		ENSP00000331905	ENSG00000112335	Mms0015465		ENSMUSP00000019939	ENSMUSG00000019804
Hsa0026097		ENSP00000331905	ENSG00000112335	Cfa0004470		ENSCAFP00000005620	ENSCAFG00000003772
Hsa0026097		ENSP00000331905	ENSG00000112335	Mdo0000693		ENSMODP00000022447	ENSMODG00000017999
Hsa0026097		ENSP00000331905	ENSG00000112335	Gga0013089		ENSGALP00000024654	ENSGALG00000015304
Hsa0026097		ENSP00000331905	ENSG00000112335	Yli0001305	Q6C2S9		
Hsa0026097		ENSP00000331905	ENSG00000112335	Cne0002651	Q55QY4		
Hsa0026097		ENSP00000331905	ENSG00000112335	Spb0003617	O94291		
Hsa0026097		ENSP00000331905	ENSG00000112335	Ncr0001863			
Hsa0026097		ENSP00000331905	ENSG00000112335	Ago0002698	Q758Y7		
Hsa0026097		ENSP00000331905	ENSG00000112335	Kla0004571	Q6CY25		
Hsa0026097		ENSP00000331905	ENSG00000112335	Cal0005037			
Hsa0026097		ENSP00000331905	ENSG00000112335	Gze0002405	Q4I1H6		
Hsa0026097		ENSP00000331905	ENSG00000112335	Sce0006056		YOR357C	YOR357C
Hsa0026097		ENSP00000331905	ENSG00000112335	Cgl0003035	Q6FT03		
Hsa0026097		ENSP00000331905	ENSG00000112335	Ath0014369	Q9FG38		
Hsa0026097		ENSP00000331905	ENSG00000112335	Cre0015367			
Hsa0026099		ENSP00000339527	ENSG00000118689	Mmu0012926		ENSMMUP00000026802	ENSMMUG00000020369
Hsa0026099		ENSP00000339527	ENSG00000118689	Rno0017876		ENSRNOP00000000327	ENSRNOG00000000299
Hsa0026099		ENSP00000339527	ENSG00000118689	Mms0015463		ENSMUSP00000050683	ENSMUSG00000048756
Hsa0026099		ENSP00000339527	ENSG00000118689	Bta0022358		ENSBTAP00000014920	ENSBTAG00000011234
Hsa0026099		ENSP00000339527	ENSG00000118689	Mdo0000691		ENSMODP00000022440	ENSMODG00000017994
Hsa0026099		ENSP00000339527	ENSG00000118689	Gga0013086		ENSGALP00000024641	ENSGALG00000015297
Hsa0026099		ENSP00000339527	ENSG00000118689	Dre0030288		ENSDARP00000036177	ENSDARG00000023058
Hsa0026099		ENSP00000339527	ENSG00000118689	Dre0018581		ENSDARP00000062981	ENSDARG00000042904
Hsa0026099		ENSP00000339527	ENSG00000118689	Tni0022395		GSTENP00035756001	GSTENG00035756001
Hsa0026099		ENSP00000339527	ENSG00000118689	Fru0017662		NEWSINFRUP00000143735	NEWSINFRUG00000135609
Hsa0026099		ENSP00000339527	ENSG00000118689	Tni0009500		GSTENP00012152001	GSTENG00012152001
Hsa0026099		ENSP00000339527	ENSG00000118689	Fru0014262		NEWSINFRUP00000142050	NEWSINFRUG00000134070
Hsa0010851		ENSP00000348488	ENSG00000197599	Ptr0012339		ENSPTRP00000043728	ENSPTRG00000023886
Hsa0010851		ENSP00000348488	ENSG00000197599	Mmu0007094		ENSMMUP00000027775	ENSMMUG00000021102
Hsa0010851		ENSP00000348488	ENSG00000197599	Cfa0024888		ENSCAFP00000028952	ENSCAFG00000019576
Hsa0010851		ENSP00000348488	ENSG00000197599	Bta0001269		ENSBTAP00000000741	ENSBTAG00000000568
Hsa0010851		ENSP00000348488	ENSG00000197599	Mms0023834		ENSMUSP00000073002	ENSMUSG00000059562
Hsa0010851		ENSP00000348488	ENSG00000197599	Rno0004612		ENSRNOP00000049506	ENSRNOG00000030541
Hsa0010851		ENSP00000348488	ENSG00000197599	Mdo0004898		ENSMODP00000020225	ENSMODG00000016183
Hsa0010851		ENSP00000348488	ENSG00000197599	Pfa0004093	Q8IJ44		
Hsa0010852		ENSP00000262318	ENSG00000103249	Ptr0012340		ENSPTRP00000012980	ENSPTRG00000007594
Hsa0010852		ENSP00000262318	ENSG00000103249	Mmu0021143		ENSMMUP00000028343	ENSMMUG00000021518
Hsa0010852		ENSP00000262318	ENSG00000103249	Mms0023833		ENSMUSP00000035964	ENSMUSG00000036636
Hsa0010852		ENSP00000262318	ENSG00000103249	Rno0004611		ENSRNOP00000023615	ENSRNOG00000016976
Hsa0010852		ENSP00000262318	ENSG00000103249	Bta0001268		ENSBTAP00000021122	ENSBTAG00000015889
Hsa0010852		ENSP00000262318	ENSG00000103249	Cfa0024887		ENSCAFP00000028947	ENSCAFG00000019565
Hsa0010852		ENSP00000262318	ENSG00000103249	Mdo0004897		ENSMODP00000020222	ENSMODG00000016179
Hsa0010852		ENSP00000262318	ENSG00000103249	Gga0005642		ENSGALP00000012212	ENSGALG00000007561
Hsa0010852		ENSP00000262318	ENSG00000103249	Xtr0023360		ENSXETP00000020019	ENSXETG00000009124
Hsa0010852		ENSP00000262318	ENSG00000103249	Tni0002799		GSTENP00021880001	GSTENG00021880001
Hsa0010852		ENSP00000262318	ENSG00000103249	Fru0010296		NEWSINFRUP00000169437	NEWSINFRUG00000150497
Hsa0010852		ENSP00000262318	ENSG00000103249	Dre0001355		ENSDARP00000002502	ENSDARG00000019556
Hsa0010852		ENSP00000262318	ENSG00000103249	Aga0002887		ENSANGP00000019052	ENSANGG00000016563
Hsa0010852		ENSP00000262318	ENSG00000103249	Dme0014722		CG8594-PA	CG8594
Hsa0010852		ENSP00000262318	ENSG00000103249	Cbr0000817	Q60LZ8		
Hsa0010852		ENSP00000262318	ENSG00000103249	Cel0016961		R07B7.1	R07B7.1
Hsa0010853		ENSP00000293922	ENSG00000167957	Ptr0012341		ENSPTRP00000012981	ENSPTRG00000007595
Hsa0010853		ENSP00000293922	ENSG00000167957	Mmu0007052		ENSMMUP00000009245	ENSMMUG00000007049
Hsa0010853		ENSP00000293922	ENSG00000167957	Mms0023832		ENSMUSP00000055984	ENSMUSG00000044172
Hsa0010853		ENSP00000293922	ENSG00000167957	Cfa0024886		ENSCAFP00000028929	ENSCAFG00000019558
Hsa0010853		ENSP00000293922	ENSG00000167957	Bta0001267		ENSBTAP00000006786	ENSBTAG00000005148
Hsa0010853		ENSP00000293922	ENSG00000167957	Mdo0004896		ENSMODP00000020216	ENSMODG00000016175
Hsa0010853		ENSP00000293922	ENSG00000167957	Xtr0023368		ENSXETP00000020030	ENSXETG00000009128
Hsa0010853		ENSP00000293922	ENSG00000167957	Dre0001356		ENSDARP00000055499	ENSDARG00000038072
Hsa0010853		ENSP00000293922	ENSG00000167957	Fru0018411		NEWSINFRUP00000164125	NEWSINFRUG00000154242
Hsa0010854		ENSP00000262319	ENSG00000100726	Mmu0008052		ENSMMUP00000010630	ENSMMUG00000008119
Hsa0010854		ENSP00000262319	ENSG00000100726	Rno0004609		ENSRNOP00000022670	ENSRNOG00000016774
Hsa0010854		ENSP00000262319	ENSG00000100726	Mms0023830		ENSMUSP00000085662	ENSMUSG00000024170
Hsa0010854		ENSP00000262319	ENSG00000100726	Cfa0024884		ENSCAFP00000028923	ENSCAFG00000019549
Hsa0010854		ENSP00000262319	ENSG00000100726	Bta0001206		ENSBTAP00000025412	ENSBTAG00000019086
Hsa0010854		ENSP00000262319	ENSG00000100726	Mdo0004891		ENSMODP00000020203	ENSMODG00000016164
Hsa0010854		ENSP00000262319	ENSG00000100726	Tni0014786		GSTENP00024050001	GSTENG00024050001
Hsa0010854		ENSP00000262319	ENSG00000100726	Gga0005838		ENSGALP00000015108	ENSGALG00000009297
Hsa0010854		ENSP00000262319	ENSG00000100726	Dre0002507		ENSDARP00000042793	ENSDARG00000029024
Hsa0010854		ENSP00000262319	ENSG00000100726	Dre0002465		ENSDARP00000000877	ENSDARG00000000830
Hsa0010854		ENSP00000262319	ENSG00000100726	Fru0000706		NEWSINFRUP00000163193	NEWSINFRUG00000153378
Hsa0010854		ENSP00000262319	ENSG00000100726	Xtr0002524		ENSXETP00000022773	ENSXETG00000010358
Hsa0010854		ENSP00000262319	ENSG00000100726	Ame0002004		ENSAPMP00000020242	ENSAPMG00000001190
Hsa0010855		ENSP00000354895	ENSG00000187535	Bta0001203		ENSBTAP00000009533	ENSBTAG00000007245
Hsa0010855		ENSP00000354895	ENSG00000187535	Cfa0024881		ENSCAFP00000028903	ENSCAFG00000019542
Hsa0010855		ENSP00000354895	ENSG00000187535	Rno0004606		ENSRNOP00000022063	ENSRNOG00000016545
Hsa0010855		ENSP00000354895	ENSG00000187535	Mms0023827		ENSMUSP00000024983	ENSMUSG00000024169
Hsa0010855		ENSP00000354895	ENSG00000187535	Mdo0004889		ENSMODP00000020197	ENSMODG00000016160
Hsa0010855		ENSP00000354895	ENSG00000187535	Gga0005839		ENSGALP00000015148	ENSGALG00000009318
Hsa0010855		ENSP00000354895	ENSG00000187535	Tni0014787		GSTENP00024049001	GSTENG00024049001
Hsa0010855		ENSP00000354895	ENSG00000187535	Dre0002464		ENSDARP00000046545	ENSDARG00000031886
Hsa0010855		ENSP00000354895	ENSG00000187535	Fru0000704		NEWSINFRUP00000163188	NEWSINFRUG00000153373
Hsa0010855		ENSP00000354895	ENSG00000187535	Cin0001209		ENSCINP00000019435	ENSCING00000009551
Hsa0010855		ENSP00000354895	ENSG00000187535	Cbr0000798	Q60LX4		
Hsa0010855		ENSP00000354895	ENSG00000187535	Cel0016987		C27A7.4	C27A7.4
Hsa0010855		ENSP00000354895	ENSG00000187535	Dme0000096		CG11838-PB	CG11838
Hsa0010855		ENSP00000354895	ENSG00000187535	Ame0006656		ENSAPMP00000008655	ENSAPMG00000005001
Hsa0010855		ENSP00000354895	ENSG00000187535	Aga0015149		ENSANGP00000001545	ENSANGG00000001308
Hsa0010855		ENSP00000354895	ENSG00000187535	Pte0000239	Q6BG24		
Hsa0010855		ENSP00000354895	ENSG00000187535	Lma0002870	Q4Q5Q4		
Hsa0010855		ENSP00000354895	ENSG00000187535	Cre0015810			
Hsa0013967		ENSP00000269159	ENSG00000141401	Ptr0011704		ENSPTRP00000016801	ENSPTRG00000009873
Hsa0013967		ENSP00000269159	ENSG00000141401	Mmu0000778		ENSMMUP00000013725	ENSMMUG00000010471
Hsa0013967		ENSP00000269159	ENSG00000141401	Bta0003403		ENSBTAP00000025956	ENSBTAG00000019487
Hsa0013967		ENSP00000269159	ENSG00000141401	Cfa0026260		ENSCAFP00000027751	ENSCAFG00000018807
Hsa0013967		ENSP00000269159	ENSG00000141401	Mms0000704		ENSMUSP00000025403	ENSMUSG00000024525
Hsa0013967		ENSP00000269159	ENSG00000141401	Rno0014184		ENSRNOP00000025147	ENSRNOG00000018516
Hsa0013967		ENSP00000269159	ENSG00000141401	Mdo0012410		ENSMODP00000026772	ENSMODG00000021431
Hsa0013967		ENSP00000269159	ENSG00000141401	Gga0009074		ENSGALP00000022380	ENSGALG00000013814
Hsa0013967		ENSP00000269159	ENSG00000141401	Xtr0017204		ENSXETP00000042632	ENSXETG00000019694
Hsa0013967		ENSP00000269159	ENSG00000141401	Cin0017686		ENSCINP00000002314	ENSCING00000001205
Hsa0013967		ENSP00000269159	ENSG00000141401	Dme0005933		CG9389-PA	CG9389
Hsa0013967		ENSP00000269159	ENSG00000141401	Dme0005932		CG9391-PB	CG9391
Hsa0013967		ENSP00000269159	ENSG00000141401	Ame0014838		ENSAPMP00000005924	ENSAPMG00000003375
Hsa0013967		ENSP00000269159	ENSG00000141401	Aga0002010		ENSANGP00000011437	ENSANGG00000008948
Hsa0013967		ENSP00000269159	ENSG00000141401	Cre0012880			
Hsa0013967		ENSP00000269159	ENSG00000141401	Ddi0006212	Q54U72		
Hsa0013967		ENSP00000269159	ENSG00000141401	Lma0005557	Q4QE50		
Hsa0013967		ENSP00000269159	ENSG00000141401	Lma0005911	Q4QF96		
Hsa0031173		ENSP00000328025	ENSG00000183683	Mmu0007228		ENSMMUP00000007548	ENSMMUG00000005724
Hsa0031173		ENSP00000328025	ENSG00000183683	Ame0027254		ENSAPMP00000002737	ENSAPMG00000001595
Hsa0021451		ENSP00000273286	ENSG00000144771	Ptr0017048		ENSPTRP00000025967	ENSPTRG00000015033
Hsa0021451		ENSP00000273286	ENSG00000144771	Mmu0028825		ENSMMUP00000024222	ENSMMUG00000018417
Hsa0021451		ENSP00000273286	ENSG00000144771	Bta0005600		ENSBTAP00000017440	ENSBTAG00000013124
Hsa0021451		ENSP00000273286	ENSG00000144771	Cfa0011199		ENSCAFP00000012094	ENSCAFG00000008232
Hsa0021451		ENSP00000273286	ENSG00000144771	Mms0012587		ENSMUSP00000061828	ENSMUSG00000045776
Hsa0021451		ENSP00000273286	ENSG00000144771	Rno0011844		ENSRNOP00000021300	ENSRNOG00000015887
Hsa0021451		ENSP00000273286	ENSG00000144771	Mdo0020745		ENSMODP00000015552	ENSMODG00000012422
Hsa0021451		ENSP00000273286	ENSG00000144771	Gga0004343		ENSGALP00000008665	ENSGALG00000005404
Hsa0021451		ENSP00000273286	ENSG00000144771	Fru0009242		NEWSINFRUP00000170190	NEWSINFRUG00000155822
Hsa0021451		ENSP00000273286	ENSG00000144771	Dre0012520		ENSDARP00000066456	ENSDARG00000045205
Hsa0021451		ENSP00000273286	ENSG00000144771	Tni0024738		GSTENP00027967001	GSTENG00027967001
Hsa0021451		ENSP00000273286	ENSG00000144771	Dme0015221		CG8355-PC	CG8355
Hsa0028965		ENSP00000311768	ENSG00000120963	Gga0021196		ENSGALP00000009208	ENSGALG00000005740
Hsa0028965		ENSP00000311768	ENSG00000120963	Tni0000252		GSTENP00013440001	GSTENG00013440001
Hsa0028965		ENSP00000311768	ENSG00000120963	Fru0015016		NEWSINFRUP00000164167	NEWSINFRUG00000154283
Hsa0028965		ENSP00000311768	ENSG00000120963	Dre0017935		ENSDARP00000051748	ENSDARG00000035678
Hsa0028965		ENSP00000311768	ENSG00000120963	Xtr0000582		ENSXETP00000014535	ENSXETG00000006633
Hsa0028965		ENSP00000311768	ENSG00000120963	Cel0019617		K10B3.1b	K10B3.1
Hsa0028965		ENSP00000311768	ENSG00000120963	Cbr0005338	Q619S0		
Hsa0011088		ENSP00000261660	ENSG00000103381	Ptr0012579		ENSPTRP00000013281	ENSPTRG00000007787
Hsa0011088		ENSP00000261660	ENSG00000103381	Mmu0025820		ENSMMUP00000003103	ENSMMUG00000002323
Hsa0011088		ENSP00000261660	ENSG00000103381	Bta0001394		ENSBTAP00000009399	ENSBTAG00000007142
Hsa0011088		ENSP00000261660	ENSG00000103381	Rno0004349		ENSRNOP00000051045	ENSRNOG00000015118
Hsa0011088		ENSP00000261660	ENSG00000103381	Cfa0024656		ENSCAFP00000027793	ENSCAFG00000018840
Hsa0011088		ENSP00000261660	ENSG00000103381	Mdo0010875		ENSMODP00000005874	ENSMODG00000004769
Hsa0011088		ENSP00000261660	ENSG00000103381	Gga0005221		ENSGALP00000004632	ENSGALG00000002940
Hsa0011088		ENSP00000261660	ENSG00000103381	Xtr0020610		ENSXETP00000019617	ENSXETG00000008957
Hsa0011088		ENSP00000261660	ENSG00000103381	Dre0012640		ENSDARP00000045608	ENSDARG00000031968
Hsa0011088		ENSP00000261660	ENSG00000103381	Fru0000824		NEWSINFRUP00000164560	NEWSINFRUG00000154650
Hsa0011088		ENSP00000261660	ENSG00000103381	Tni0014646		GSTENP00024211001	GSTENG00024211001
Hsa0011088		ENSP00000261660	ENSG00000103381	Pfa0005135	Q8IM55		
Hsa0016822		ENSP00000263879	ENSG00000115904	Mmu0023221		ENSMMUP00000027088	ENSMMUG00000020575
Hsa0016822		ENSP00000263879	ENSG00000115904	Bta0021574		ENSBTAP00000015471	ENSBTAG00000011643
Hsa0016822		ENSP00000263879	ENSG00000115904	Cfa0007480		ENSCAFP00000009512	ENSCAFG00000006340
Hsa0016822		ENSP00000263879	ENSG00000115904	Rno0024369		ENSRNOP00000009359	ENSRNOG00000007106
Hsa0016822		ENSP00000263879	ENSG00000115904	Mms0024956		ENSMUSP00000067786	ENSMUSG00000024241
Hsa0016822		ENSP00000263879	ENSG00000115904	Mdo0013113		ENSMODP00000010955	ENSMODG00000008801
Hsa0016822		ENSP00000263879	ENSG00000115904	Gga0021990		ENSGALP00000021567	ENSGALG00000013224
Hsa0016822		ENSP00000263879	ENSG00000115904	Xtr0005146		ENSXETP00000018371	ENSXETG00000008386
Hsa0016822		ENSP00000263879	ENSG00000115904	Dre0000160		ENSDARP00000062268	ENSDARG00000042468
Hsa0016822		ENSP00000263879	ENSG00000115904	Tni0003479		GSTENP00008944001	GSTENG00008944001
Hsa0016822		ENSP00000263879	ENSG00000115904	Fru0009786		NEWSINFRUP00000130125	NEWSINFRUG00000123191
Hsa0016822		ENSP00000263879	ENSG00000115904	Aga0011209		ENSANGP00000016641	ENSANGG00000014152
Hsa0016822		ENSP00000263879	ENSG00000115904	Ame0017361		ENSAPMP00000022513	ENSAPMG00000011750
Hsa0016822		ENSP00000263879	ENSG00000115904	Dme0002031		CG7793-PA	CG7793
Hsa0016822		ENSP00000263879	ENSG00000115904	Cin0012233		ENSCINP00000005763	ENSCING00000002817
Hsa0016822		ENSP00000263879	ENSG00000115904	Cel0014983		T28F12.3	T28F12.3
Hsa0020379		ENSP00000339626	ENSG00000100036	Ptr0022506		ENSPTRP00000024544	ENSPTRG00000014253
Hsa0020379		ENSP00000339626	ENSG00000100036	Mmu0000472		ENSMMUP00000026038	ENSMMUG00000019804
Hsa0020379		ENSP00000339626	ENSG00000100036	Rno0010559		ENSRNOP00000005646	ENSRNOG00000004168
Hsa0020379		ENSP00000339626	ENSG00000100036	Bta0005099		ENSBTAP00000003082	ENSBTAG00000002385
Hsa0020379		ENSP00000339626	ENSG00000100036	Cfa0015751		ENSCAFP00000018880	ENSCAFG00000012834
Hsa0020379		ENSP00000339626	ENSG00000100036	Mms0026318		ENSMUSP00000050978	ENSMUSG00000048807
Hsa0020379		ENSP00000339626	ENSG00000100036	Xtr0000202		ENSXETP00000043151	ENSXETG00000019945
Hsa0020379		ENSP00000339626	ENSG00000100036	Fru0008677		NEWSINFRUP00000165609	NEWSINFRUG00000155618
Hsa0020379		ENSP00000339626	ENSG00000100036	Tni0027528		GSTENP00017318001	GSTENG00017318001
Hsa0020379		ENSP00000339626	ENSG00000100036	Dre0024942		ENSDARP00000022432	ENSDARG00000009459
Hsa0020379		ENSP00000339626	ENSG00000100036	Cre0005117			
Hsa0020935		ENSP00000295760	ENSG00000163520	Mmu0000956		ENSMMUP00000023238	ENSMMUG00000017659
Hsa0020935		ENSP00000295760	ENSG00000163520	Cfa0010910		ENSCAFP00000006571	ENSCAFG00000004406
Hsa0020935		ENSP00000295760	ENSG00000163520	Bta0005872		ENSBTAP00000005240	ENSBTAG00000004014
Hsa0020935		ENSP00000295760	ENSG00000163520	Rno0021651		ENSRNOP00000009696	ENSRNOG00000007338
Hsa0020935		ENSP00000295760	ENSG00000163520	Mms0001909		ENSMUSP00000048334	ENSMUSG00000064080
Hsa0020935		ENSP00000295760	ENSG00000163520	Gga0004309		ENSGALP00000008208	ENSGALG00000005120
Hsa0020935		ENSP00000295760	ENSG00000163520	Mdo0004313		ENSMODP00000010761	ENSMODG00000008647
Hsa0020935		ENSP00000295760	ENSG00000163520	Xtr0045183		ENSXETP00000023649	ENSXETG00000010810
Hsa0020935		ENSP00000295760	ENSG00000163520	Fru0013100		NEWSINFRUP00000133413	NEWSINFRUG00000126203
Hsa0020935		ENSP00000295760	ENSG00000163520	Tni0024868		GSTENP00033289001	GSTENG00033289001
Hsa0020935		ENSP00000295760	ENSG00000163520	Cel0012310		F56H11.1c	F56H11.1
Hsa0020935		ENSP00000295760	ENSG00000163520	Cbr0002450	Q60UE2		
Hsa0020935		ENSP00000295760	ENSG00000163520	Cin0000435		ENSCINP00000016245	ENSCING00000007940
Hsa0020935		ENSP00000295760	ENSG00000163520	Dme0010329		CG31999-PA	CG31999
Hsa0010433		ENSP00000267970	ENSG00000140391	Bta0001633		ENSBTAP00000021502	ENSBTAG00000026316
Hsa0010433		ENSP00000267970	ENSG00000140391	Mms0019805		ENSMUSP00000034876	ENSMUSG00000032324
Hsa0010433		ENSP00000267970	ENSG00000140391	Bta0007085		ENSBTAP00000003131	ENSBTAG00000002415
Hsa0010433		ENSP00000267970	ENSG00000140391	Rno0028350		ENSRNOP00000022419	ENSRNOG00000016474
Hsa0010433		ENSP00000267970	ENSG00000140391	Cfa0018909		ENSCAFP00000026703	ENSCAFG00000018068
Hsa0010433		ENSP00000267970	ENSG00000140391	Ptr0011171		ENSPTRP00000012519	ENSPTRG00000007321
Hsa0010433		ENSP00000267970	ENSG00000140391	Mmu0025712		ENSMMUP00000013299	ENSMMUG00000010172
Hsa0010433		ENSP00000267970	ENSG00000140391	Cfa0018219		ENSCAFP00000024077	ENSCAFG00000016350
Hsa0010433		ENSP00000267970	ENSG00000140391	Mdo0016917		ENSMODP00000015157	ENSMODG00000012103
Hsa0010433		ENSP00000267970	ENSG00000140391	Tni0019074		GSTENP00021449001	GSTENG00021449001
Hsa0010433		ENSP00000267970	ENSG00000140391	Fru0000351		NEWSINFRUP00000148593	NEWSINFRUG00000140045
Hsa0010433		ENSP00000267970	ENSG00000140391	Fru0012328		NEWSINFRUP00000132791	NEWSINFRUG00000125640
Hsa0010433		ENSP00000267970	ENSG00000140391	Dre0024192		ENSDARP00000050229	ENSDARG00000034753
Hsa0010433		ENSP00000267970	ENSG00000140391	Tni0013913		GSTENP00015941001	GSTENG00015941001
Hsa0010433		ENSP00000267970	ENSG00000140391	Gga0003098		ENSGALP00000004371	ENSGALG00000002774
Hsa0010433		ENSP00000267970	ENSG00000140391	Xtr0007858		ENSXETP00000033421	ENSXETG00000015284
Hsa0010433		ENSP00000267970	ENSG00000140391	Cin0014260		ENSCINP00000005632	ENSCING00000002748
Hsa0025903		ENSP00000304224	ENSG00000168216	Mmu0015612		ENSMMUP00000007361	ENSMMUG00000005573
Hsa0025903		ENSP00000304224	ENSG00000168216	Rno0029488		ENSRNOP00000016887	ENSRNOG00000012178
Hsa0025903		ENSP00000304224	ENSG00000168216	Mms0007635		ENSMUSP00000027320	ENSMUSG00000026139
Hsa0025903		ENSP00000304224	ENSG00000168216	Bta0013655		ENSBTAP00000021518	ENSBTAG00000016164
Hsa0025903		ENSP00000304224	ENSG00000168216	Cfa0004239		ENSCAFP00000003710	ENSCAFG00000002545
Hsa0025903		ENSP00000304224	ENSG00000168216	Mdo0000930		ENSMODP00000023189	ENSMODG00000018586
Hsa0025903		ENSP00000304224	ENSG00000168216	Xtr0016734		ENSXETP00000025714	ENSXETG00000011753
Hsa0025903		ENSP00000304224	ENSG00000168216	Fru0003872		NEWSINFRUP00000129345	NEWSINFRUG00000122479
Hsa0025903		ENSP00000304224	ENSG00000168216	Tni0022775		GSTENP00030706001	GSTENG00030706001
Hsa0025903		ENSP00000304224	ENSG00000168216	Gga0013291		ENSGALP00000026018	ENSGALG00000016174
Hsa0025903		ENSP00000304224	ENSG00000168216	Ddi0004092	Q54KD1		
Hsa0025903		ENSP00000304224	ENSG00000168216	Gze0005904	Q4ID02		
Hsa0025903		ENSP00000304224	ENSG00000168216	Ncr0002042			
Hsa0025903		ENSP00000304224	ENSG00000168216	Pfa0000845	Q8IDV3		
Hsa0021851		ENSP00000331998	ENSG00000185570	Ptr0017452		ENSPTRP00000026428	ENSPTRG00000015331
Hsa0021276		ENSP00000307567	ENSG00000172053	Ptr0016854		ENSPTRP00000025742	ENSPTRG00000014910
Hsa0021276		ENSP00000307567	ENSG00000172053	Mmu0024512		ENSMMUP00000003936	ENSMMUG00000002943
Hsa0021276		ENSP00000307567	ENSG00000172053	Cfa0011394		ENSCAFP00000017485	ENSCAFG00000011846
Hsa0021276		ENSP00000307567	ENSG00000172053	Bta0005781		ENSBTAP00000025191	ENSBTAG00000018928
Hsa0021276		ENSP00000307567	ENSG00000172053	Mms0020479		ENSMUSP00000006838	ENSMUSG00000032604
Hsa0021276		ENSP00000307567	ENSG00000172053	Mdo0004526		ENSMODP00000016665	ENSMODG00000013321
Hsa0021276		ENSP00000307567	ENSG00000172053	Gga0004452		ENSGALP00000011071	ENSGALG00000006853
Hsa0021276		ENSP00000307567	ENSG00000172053	Xtr0009040		ENSXETP00000020606	ENSXETG00000009351
Hsa0021276		ENSP00000307567	ENSG00000172053	Fru0018654		NEWSINFRUP00000173225	NEWSINFRUG00000157160
Hsa0021276		ENSP00000307567	ENSG00000172053	Dre0006243		ENSDARP00000060918	ENSDARG00000010316
Hsa0021276		ENSP00000307567	ENSG00000172053	Tni0024839		GSTENP00033251001	GSTENG00033251001
Hsa0021276		ENSP00000307567	ENSG00000172053	Cin0005194		ENSCINP00000018529	ENSCING00000009130
Hsa0021276		ENSP00000307567	ENSG00000172053	Aga0012478		ENSANGP00000014418	ENSANGG00000011929
Hsa0021276		ENSP00000307567	ENSG00000172053	Cel0013503		Y41E3.4.2	Y41E3.4
Hsa0021276		ENSP00000307567	ENSG00000172053	Cbr0005496	Q61AH4		
Hsa0021276		ENSP00000307567	ENSG00000172053	Dme0009382		CG10506-PA	CG10506
Hsa0021276		ENSP00000307567	ENSG00000172053	Gze0007898	Q4IJQ3		
Hsa0021276		ENSP00000307567	ENSG00000172053	Yli0004740	Q6CD53		
Hsa0021276		ENSP00000307567	ENSG00000172053	Sce0005855		YOR168W	YOR168W
Hsa0021276		ENSP00000307567	ENSG00000172053	Ncr0007722			
Hsa0021276		ENSP00000307567	ENSG00000172053	Ago0000501	Q74ZE0		
Hsa0021276		ENSP00000307567	ENSG00000172053	Cgl0001138	Q6FLC2		
Hsa0021276		ENSP00000307567	ENSG00000172053	Spb0001753	Q9Y7Y8		
Hsa0021276		ENSP00000307567	ENSG00000172053	Kla0000647	Q6CJ91		
Hsa0021276		ENSP00000307567	ENSG00000172053	Dha0004165	Q6BKD6		
Hsa0021276		ENSP00000307567	ENSG00000172053	Cal0007191			
Hsa0021276		ENSP00000307567	ENSG00000172053	Cne0005565	Q561C1		
Hsa0021276		ENSP00000307567	ENSG00000172053	Lma0005868	Q4QF36		
Hsa0021276		ENSP00000307567	ENSG00000172053	Ath0011517	Q8W4F3		
Hsa0021276		ENSP00000307567	ENSG00000172053	Ddi0003413	Q54HF7		
Hsa0021276		ENSP00000307567	ENSG00000172053	Ath0016535	Q9FRI4		
Hsa0021276		ENSP00000307567	ENSG00000172053	Ecu0000339	Q8SR10		
Hsa0013952		ENSP00000347433	ENSG00000154856	Mmu0003157		ENSMMUP00000015457	ENSMMUG00000011772
Hsa0013952		ENSP00000347433	ENSG00000154856	Rno0014133		ENSRNOP00000042756	ENSRNOG00000030926
Hsa0013952		ENSP00000347433	ENSG00000154856	Bta0003409		ENSBTAP00000006789	ENSBTAG00000005154
Hsa0013952		ENSP00000347433	ENSG00000154856	Cfa0026246		ENSCAFP00000027642	ENSCAFG00000018737
Hsa0013952		ENSP00000347433	ENSG00000154856	Mdo0012423		ENSMODP00000026785	ENSMODG00000021440
Hsa0013952		ENSP00000347433	ENSG00000154856	Fru0019543		NEWSINFRUP00000156023	NEWSINFRUG00000146827
Hsa0013952		ENSP00000347433	ENSG00000154856	Tni0024293		GSTENP00027682001	GSTENG00027682001
Hsa0021930		ENSP00000350649	ENSG00000196353	Mmu0012683		ENSMMUP00000004369	ENSMMUG00000003277
Hsa0021930		ENSP00000350649	ENSG00000196353	Mdo0006311		ENSMODP00000014823	ENSMODG00000011830
Hsa0021930		ENSP00000350649	ENSG00000196353	Cfa0013674		ENSCAFP00000009321	ENSCAFG00000006196
Hsa0021930		ENSP00000350649	ENSG00000196353	Ptr0017529		ENSPTRP00000040109	ENSPTRG00000023991
Hsa0021930		ENSP00000350649	ENSG00000196353	Bta0028788		ENSBTAP00000013791	ENSBTAG00000010448
Hsa0021930		ENSP00000350649	ENSG00000196353	Mms0020353		ENSMUSP00000049663	ENSMUSG00000032564
Hsa0021930		ENSP00000350649	ENSG00000196353	Rno0028865		ENSRNOP00000016749	ENSRNOG00000026577
Hsa0021930		ENSP00000350649	ENSG00000196353	Gga0008359		ENSGALP00000018940	ENSGALG00000011613
Hsa0021930		ENSP00000350649	ENSG00000196353	Xtr0026843		ENSXETP00000003893	ENSXETG00000001846
Hsa0021930		ENSP00000350649	ENSG00000196353	Fru0005675		NEWSINFRUP00000161072	NEWSINFRUG00000151461
Hsa0021930		ENSP00000350649	ENSG00000196353	Fru0015190		NEWSINFRUP00000172911	NEWSINFRUG00000138428
Hsa0021930		ENSP00000350649	ENSG00000196353	Dre0017049		ENSDARP00000014508	ENSDARG00000003359
Hsa0021930		ENSP00000350649	ENSG00000196353	Tni0020397		GSTENP00012246001	GSTENG00012246001
Hsa0021930		ENSP00000350649	ENSG00000196353	Dre0022860		ENSDARP00000014445	ENSDARG00000040063
Hsa0021930		ENSP00000350649	ENSG00000196353	Tni0009014		GSTENP00010612001	GSTENG00010612001
Hsa0021930		ENSP00000350649	ENSG00000196353	Dre0022851		ENSDARP00000027141	ENSDARG00000040069
Hsa0019534		ENSP00000266070	ENSG00000101191	Ptr0021606		ENSPTRP00000023632	ENSPTRG00000013725
Hsa0019534		ENSP00000266070	ENSG00000101191	Mmu0000013		ENSMMUP00000025365	ENSMMUG00000019310
Hsa0019534		ENSP00000266070	ENSG00000101191	Mms0033114		ENSMUSP00000048315	ENSMUSG00000038914
Hsa0019534		ENSP00000266070	ENSG00000101191	Rno0020293		ENSRNOP00000013189	ENSRNOG00000009936
Hsa0019534		ENSP00000266070	ENSG00000101191	Bta0032256		ENSBTAP00000030085	ENSBTAG00000006002
Hsa0019534		ENSP00000266070	ENSG00000101191	Cfa0014610		ENSCAFP00000018736	ENSCAFG00000012740
Hsa0019534		ENSP00000266070	ENSG00000101191	Mdo0002180		ENSMODP00000021008	ENSMODG00000016832
Hsa0019534		ENSP00000266070	ENSG00000101191	Gga0009975		ENSGALP00000009052	ENSGALG00000005652
Hsa0019534		ENSP00000266070	ENSG00000101191	Xtr0046947		ENSXETP00000013464	ENSXETG00000006106
Hsa0019534		ENSP00000266070	ENSG00000101191	Fru0008411		NEWSINFRUP00000164789	NEWSINFRUG00000154858
Hsa0019534		ENSP00000266070	ENSG00000101191	Tni0024903		GSTENP00023681001	GSTENG00023681001
Hsa0019534		ENSP00000266070	ENSG00000101191	Tni0026644		GSTENP00014028001	GSTENG00014028001
Hsa0019534		ENSP00000266070	ENSG00000101191	Dme0007443		CG6525-PA	CG6525
Hsa0019534		ENSP00000266070	ENSG00000101191	Aga0000214		ENSANGP00000012649	ENSANGG00000010160
Hsa0019534		ENSP00000266070	ENSG00000101191	Ame0022517		ENSAPMP00000001830	ENSAPMG00000001085
Hsa0019537		ENSP00000266069	ENSG00000101193	Mmu0010015		ENSMMUP00000007535	ENSMMUG00000005712
Hsa0019537		ENSP00000266069	ENSG00000101193	Ptr0021609		ENSPTRP00000023633	ENSPTRG00000013726
Hsa0019537		ENSP00000266069	ENSG00000101193	Mms0033116		ENSMUSP00000029090	ENSMUSG00000027573
Hsa0019537		ENSP00000266069	ENSG00000101193	Rno0020294		ENSRNOP00000013609	ENSRNOG00000010180
Hsa0019537		ENSP00000266069	ENSG00000101193	Mms0012771		ENSMUSP00000063256	ENSMUSG00000055224
Hsa0019537		ENSP00000266069	ENSG00000101193	Cfa0014612		ENSCAFP00000018760	ENSCAFG00000012749
Hsa0019537		ENSP00000266069	ENSG00000101193	Cfa0019914		ENSCAFP00000015140	ENSCAFG00000010315
Hsa0019537		ENSP00000266069	ENSG00000101193	Bta0032255		ENSBTAP00000002387	ENSBTAG00000001827
Hsa0019537		ENSP00000266069	ENSG00000101193	Mdo0002182		ENSMODP00000021013	ENSMODG00000016835
Hsa0019537		ENSP00000266069	ENSG00000101193	Gga0009977		ENSGALP00000009130	ENSGALG00000005700
Hsa0019537		ENSP00000266069	ENSG00000101193	Xtr0046946		ENSXETP00000013463	ENSXETG00000006105
Hsa0019537		ENSP00000266069	ENSG00000101193	Dre0009622		ENSDARP00000054737	ENSDARG00000037589
Hsa0019537		ENSP00000266069	ENSG00000101193	Tni0024796		GSTENP00033198001	GSTENG00033198001
Hsa0019537		ENSP00000266069	ENSG00000101193	Fru0014701		NEWSINFRUP00000130278	NEWSINFRUG00000123333
Hsa0019537		ENSP00000266069	ENSG00000101193	Fru0008184		NEWSINFRUP00000159078	NEWSINFRUG00000149633
Hsa0019537		ENSP00000266069	ENSG00000101193	Tni0025060		GSTENP00023493001	GSTENG00023493001
Hsa0019537		ENSP00000266069	ENSG00000101193	Dre0005788		ENSDARP00000035630	ENSDARG00000022768
Hsa0019537		ENSP00000266069	ENSG00000101193	Cin0010484		ENSCINP00000010923	ENSCING00000005308
Hsa0019537		ENSP00000266069	ENSG00000101193	Dme0015503		CG18467-PA	CG18467
Hsa0019537		ENSP00000266069	ENSG00000101193	Aga0015465		ENSANGP00000018568	ENSANGG00000016079
Hsa0019537		ENSP00000266069	ENSG00000101193	Aga0010656		ENSANGP00000005152	ENSANGG00000003969
Hsa0019537		ENSP00000266069	ENSG00000101193	Dme0012747		CG6617-PA	CG6617
Hsa0019537		ENSP00000266069	ENSG00000101193	Ddi0006971	Q54X16		
Hsa0019537		ENSP00000266069	ENSG00000101193	Cne0003861	Q55V05		
Hsa0019537		ENSP00000266069	ENSG00000101193	Cal0003491			
Hsa0019537		ENSP00000266069	ENSG00000101193	Cal0003492			
Hsa0019537		ENSP00000266069	ENSG00000101193	Ecu0001753	Q8SWB8		
Hsa0019537		ENSP00000266069	ENSG00000101193	Ath0025554	Q9SMS4		
Hsa0019537		ENSP00000266069	ENSG00000101193	Ath0009489	Q8GYP0		
Hsa0019537		ENSP00000266069	ENSG00000101193	Ath0004122	O22730		
Hsa0019537		ENSP00000266069	ENSG00000101193	Ath0032573	Q3E7M2		
Hsa0019537		ENSP00000266069	ENSG00000101193	Spb0002395	Q10446		
Hsa0019537		ENSP00000266069	ENSG00000101193	Cre0012644			
Hsa0019537		ENSP00000266069	ENSG00000101193	Ath0008867	Q84WK5		
Hsa0019537		ENSP00000266069	ENSG00000101193	Ath0034871	Q8GX44		
Hsa0019537		ENSP00000266069	ENSG00000101193	Dha0005484	Q6BS20		
Hsa0019537		ENSP00000266069	ENSG00000101193	Ncr0005069			
Hsa0019537		ENSP00000266069	ENSG00000101193	Yli0003538	Q6C9J2		
Hsa0019537		ENSP00000266069	ENSG00000101193	Gze0007974	Q4IJY3		
Hsa0019537		ENSP00000266069	ENSG00000101193	Pfa0000858	Q8IDW7		
Hsa0019537		ENSP00000266069	ENSG00000101193	Cbr0009186	Q61RI8		
Hsa0019537		ENSP00000266069	ENSG00000101193	Cel0014144		F53E2.1	F53E2.1
Hsa0019530		ENSP00000334294	ENSG00000101190	Ptr0021761		ENSPTRP00000042510	ENSPTRG00000023366
Hsa0019530		ENSP00000334294	ENSG00000101190	Rno0020291		ENSRNOP00000029580	ENSRNOG00000023770
Hsa0019530		ENSP00000334294	ENSG00000101190	Mms0033112		ENSMUSP00000040611	ENSMUSG00000038932
Hsa0019530		ENSP00000334294	ENSG00000101190	Bta0032254		ENSBTAP00000010373	ENSBTAG00000007885
Hsa0019530		ENSP00000334294	ENSG00000101190	Mdo0002177		ENSMODP00000021000	ENSMODG00000016827
Hsa0019530		ENSP00000334294	ENSG00000101190	Gga0009974		ENSGALP00000009026	ENSGALG00000005635
Hsa0027784		ENSP00000222462	ENSG00000002745	Mmu0010180		ENSMMUP00000003287	ENSMMUG00000002439
Hsa0027784		ENSP00000222462	ENSG00000002745	Ptr0029154		ENSPTRP00000033610	ENSPTRG00000019627
Hsa0027784		ENSP00000222462	ENSG00000002745	Mms0001021		ENSMUSP00000031681	ENSMUSG00000029671
Hsa0027784		ENSP00000222462	ENSG00000002745	Rno0020698		ENSRNOP00000007822	ENSRNOG00000005781
Hsa0027784		ENSP00000222462	ENSG00000002745	Cfa0005674		ENSCAFP00000005205	ENSCAFG00000003496
Hsa0027784		ENSP00000222462	ENSG00000002745	Bta0004034		ENSBTAP00000003825	ENSBTAG00000002940
Hsa0027784		ENSP00000222462	ENSG00000002745	Mdo0012698		ENSMODP00000019318	ENSMODG00000015480
Hsa0027784		ENSP00000222462	ENSG00000002745	Xtr0003080		ENSXETP00000049175	ENSXETG00000022727
Hsa0027784		ENSP00000222462	ENSG00000002745	Gga0000228		ENSGALP00000014602	ENSGALG00000008987
Hsa0027784		ENSP00000222462	ENSG00000002745	Fru0018562		NEWSINFRUP00000139251	NEWSINFRUG00000131521
Hsa0027784		ENSP00000222462	ENSG00000002745	Tni0001324		GSTENP00005235001	GSTENG00005235001
Hsa0027784		ENSP00000222462	ENSG00000002745	Dre0028330		ENSDARP00000025645	ENSDARG00000004562
Hsa0027784		ENSP00000222462	ENSG00000002745	Cbr0010870	Q61YM2		
Hsa0027784		ENSP00000222462	ENSG00000002745	Cel0012376		W08D2.1	W08D2.1
Hsa0019532		ENSP00000330308	ENSG00000183499	Mms0017878		ENSMUSP00000075697	ENSMUSG00000059877
Hsa0019532		ENSP00000330308	ENSG00000183499	Gga0008238		ENSGALP00000030540	ENSGALG00000011237
Hsa0019532		ENSP00000330308	ENSG00000183499	Dre0011396		ENSDARP00000063643	ENSDARG00000043360
Hsa0019532		ENSP00000330308	ENSG00000183499	Xtr0022461		ENSXETP00000030275	ENSXETG00000013835
Hsa0019532		ENSP00000330308	ENSG00000183499	Fru0010218		NEWSINFRUP00000154495	NEWSINFRUG00000145443
Hsa0019532		ENSP00000330308	ENSG00000183499	Cne0005304	Q55ZX7		
Hsa0019532		ENSP00000330308	ENSG00000183499	Cin0007049		ENSCINP00000015940	ENSCING00000007777
Hsa0019532		ENSP00000330308	ENSG00000183499	Dha0002147	Q6BTW5		
Hsa0019532		ENSP00000330308	ENSG00000183499	Sce0000169		YBL071W-A	YBL071W-A
Hsa0019532		ENSP00000330308	ENSG00000183499	Cgl0004420	Q6FXS6		
Hsa0019532		ENSP00000330308	ENSG00000183499	Spb0002754	Q9UT33		
Hsa0019532		ENSP00000330308	ENSG00000183499	Pyo0003202	Q7RFH6		
Hsa0019532		ENSP00000330308	ENSG00000183499	Ddi0010845	Q7KWL8		
Hsa0019532		ENSP00000330308	ENSG00000183499	Ecu0000922	Q8STR6		
Hsa0019532		ENSP00000330308	ENSG00000183499	Lma0003849	Q4Q8S8		
Hsa0019532		ENSP00000330308	ENSG00000183499	Gze0004954	Q4I9U7		
Hsa0019532		ENSP00000330308	ENSG00000183499	Dme0007230		CG14701-PA	CG14701
Hsa0019532		ENSP00000330308	ENSG00000183499	Cal0006984			
Hsa0019532		ENSP00000330308	ENSG00000183499	Yli0000525	Q6C0G3		
Hsa0019532		ENSP00000330308	ENSG00000183499	Kla0001569	Q6CMG4		
Hsa0019532		ENSP00000330308	ENSG00000183499	Aga0008268		ENSANGP00000015671	ENSANGG00000013182
Hsa0019532		ENSP00000330308	ENSG00000183499	Pfa0003373	Q8I5N0		
Hsa0019532		ENSP00000330308	ENSG00000183499	Cbr0001188	Q60NK1		
Hsa0019532		ENSP00000330308	ENSG00000183499	Cel0012347		K01H12.1	K01H12.1
Hsa0019532		ENSP00000330308	ENSG00000183499	Ago0000405	Q74Z32		
Hsa0019532		ENSP00000330308	ENSG00000183499	Ath0027884	Q9XIM2		
Hsa0019532		ENSP00000330308	ENSG00000183499	Ncr0009217			
Hsa0019533		ENSP00000314206	ENSG00000175847	Ptr0021605		ENSPTRP00000023628	ENSPTRG00000013724
Hsa0019533		ENSP00000314206	ENSG00000175847	Mmu0000012		ENSMMUP00000025364	ENSMMUG00000019309
Hsa0019533		ENSP00000314206	ENSG00000175847	Rno0020292		ENSRNOP00000033886	ENSRNOG00000022787
Hsa0019533		ENSP00000314206	ENSG00000175847	Mms0033113		ENSMUSP00000036263	ENSMUSG00000038923
Hsa0019533		ENSP00000314206	ENSG00000175847	Mdo0002179		ENSMODP00000021005	ENSMODG00000016828
Hsa0019533		ENSP00000314206	ENSG00000175847	Gga0009975		ENSGALP00000009052	ENSGALG00000005652
Hsa0019533		ENSP00000314206	ENSG00000175847	Xtr0046948		ENSXETP00000013465	ENSXETG00000006107
Hsa0012180		ENSP00000301391	ENSG00000167740	Ptr0013826		ENSPTRP00000014663	ENSPTRG00000008585
Hsa0012180		ENSP00000301391	ENSG00000167740	Mmu0019724		ENSMMUP00000025214	ENSMMUG00000019183
Hsa0012180		ENSP00000301391	ENSG00000167740	Bta0009035		ENSBTAP00000021708	ENSBTAG00000016319
Hsa0012180		ENSP00000301391	ENSG00000167740	Cfa0022789		ENSCAFP00000022433	ENSCAFG00000015227
Hsa0012180		ENSP00000301391	ENSG00000167740	Rno0005428		ENSRNOP00000038452	ENSRNOG00000024553
Hsa0012180		ENSP00000301391	ENSG00000167740	Mms0027401		ENSMUSP00000078623	ENSMUSG00000057778
Hsa0012180		ENSP00000301391	ENSG00000167740	Gga0007267		ENSGALP00000002240	ENSGALG00000001479
Hsa0012180		ENSP00000301391	ENSG00000167740	Mdo0026229		ENSMODP00000025743	ENSMODG00000020582
Hsa0012180		ENSP00000301391	ENSG00000167740	Xtr0003355		ENSXETP00000039513	ENSXETG00000018225
Hsa0012180		ENSP00000301391	ENSG00000167740	Dre0019747		ENSDARP00000022490	ENSDARG00000021101
Hsa0012180		ENSP00000301391	ENSG00000167740	Fru0016052		NEWSINFRUP00000155804	NEWSINFRUG00000146629
Hsa0012180		ENSP00000301391	ENSG00000167740	Dre0019737		ENSDARP00000051393	ENSDARG00000035462
Hsa0012180		ENSP00000301391	ENSG00000167740	Tni0012535		GSTENP00016249001	GSTENG00016249001
Hsa0012180		ENSP00000301391	ENSG00000167740	Cin0006024		ENSCINP00000006292	ENSCING00000003108
Hsa0012180		ENSP00000301391	ENSG00000167740	Cbr0003464	Q60YT6		
Hsa0012180		ENSP00000301391	ENSG00000167740	Cel0007987		H38K22.3	H38K22.3
Hsa0012180		ENSP00000301391	ENSG00000167740	Dme0011536		CG12056-PA	CG12056
Hsa0012180		ENSP00000301391	ENSG00000167740	Aga0015567		ENSANGP00000024835	ENSANGG00000013622
Hsa0012180		ENSP00000301391	ENSG00000167740	Ath0010519	Q8LGC2		
Hsa0012180		ENSP00000301391	ENSG00000167740	Ath0004492	O23350		
Hsa0012180		ENSP00000301391	ENSG00000167740	Cre0014381			
Hsa0026869		ENSP00000283921	ENSG00000153807	Cfa0005531		ENSCAFP00000004395	ENSCAFG00000002963
Hsa0026869		ENSP00000283921	ENSG00000153807	Ptr0028268		ENSPTRP00000032503	ENSPTRG00000019019
Hsa0026869		ENSP00000283921	ENSG00000153807	Mms0001419		ENSMUSP00000000962	ENSMUSG00000000938
Hsa0026869		ENSP00000283921	ENSG00000153807	Rno0021074		ENSRNOP00000037877	ENSRNOG00000027246
Hsa0026869		ENSP00000283921	ENSG00000153807	Bta0015864		ENSBTAP00000004243	ENSBTAG00000003278
Hsa0026869		ENSP00000283921	ENSG00000153807	Mmu0014308		ENSMMUP00000017694	ENSMMUG00000013461
Hsa0026869		ENSP00000283921	ENSG00000153807	Mdo0018946		ENSMODP00000000552	ENSMODG00000000463
Hsa0026869		ENSP00000283921	ENSG00000153807	Gga0008209		ENSGALP00000018009	ENSGALG00000011072
Hsa0026869		ENSP00000283921	ENSG00000153807	Xtr0003903		ENSXETP00000001618	ENSXETG00000000728
Hsa0026869		ENSP00000283921	ENSG00000153807	Fru0006015		NEWSINFRUP00000146419	NEWSINFRUG00000138061
Hsa0026869		ENSP00000283921	ENSG00000153807	Fru0002361		NEWSINFRUP00000159083	NEWSINFRUG00000149640
Hsa0026869		ENSP00000283921	ENSG00000153807	Tni0012084		GSTENP00034117001	GSTENG00034117001
Hsa0026869		ENSP00000283921	ENSG00000153807	Dre0017121		ENSDARP00000046765	ENSDARG00000031337
Hsa0026869		ENSP00000283921	ENSG00000153807	Tni0020555		HOXA10	HOXA10
Hsa0026869		ENSP00000283921	ENSG00000153807	Tni0020554		GSTENP00017477001	GSTENG00017477001
Hsa0012183		ENSP00000254724	ENSG00000132388	Rno0005426		ENSRNOP00000013486	ENSRNOG00000010041
Hsa0012183		ENSP00000254724	ENSG00000132388	Mms0027398		ENSMUSP00000076580	ENSMUSG00000020794
Hsa0012183		ENSP00000254724	ENSG00000132388	Rno0011009		ENSRNOP00000029572	ENSRNOG00000022551
Hsa0012183		ENSP00000254724	ENSG00000132388	Bta0009037		ENSBTAP00000019194	ENSBTAG00000014433
Hsa0012183		ENSP00000254724	ENSG00000132388	Fru0016900		NEWSINFRUP00000131210	NEWSINFRUG00000124207
Hsa0012183		ENSP00000254724	ENSG00000132388	Dre0019739		ENSDARP00000051392	ENSDARG00000035460
Hsa0012183		ENSP00000254724	ENSG00000132388	Tni0000516		GSTENP00005212001	GSTENG00005212001
Hsa0012183		ENSP00000254724	ENSG00000132388	Fru0000024		NEWSINFRUP00000181542	NEWSINFRUG00000134701
Hsa0012183		ENSP00000254724	ENSG00000132388	Tni0012508		GSTENP00016282001	GSTENG00016282001
Hsa0012183		ENSP00000254724	ENSG00000132388	Bta0014913		ENSBTAP00000035538	ENSBTAG00000025399
Hsa0012183		ENSP00000254724	ENSG00000132388	Gga0007265		ENSGALP00000002191	ENSGALG00000001441
Hsa0012183		ENSP00000254724	ENSG00000132388	Mmu0008006		ENSMMUP00000006733	ENSMMUG00000005080
Hsa0012183		ENSP00000254724	ENSG00000132388	Rno0025817		ENSRNOP00000045447	ENSRNOG00000025697
Hsa0012183		ENSP00000254724	ENSG00000132388	Cfa0022791		ENSCAFP00000022445	ENSCAFG00000015236
Hsa0012183		ENSP00000254724	ENSG00000132388	Ame0009972		ENSAPMP00000010475	ENSAPMG00000006070
Hsa0012183		ENSP00000254724	ENSG00000132388	Dme0013235		CG40045-PA	CG40045
Hsa0012183		ENSP00000254724	ENSG00000132388	Aga0004366		ENSANGP00000021824	ENSANGG00000019335
Hsa0012183		ENSP00000254724	ENSG00000132388	Cin0005104		ENSCINP00000017801	ENSCING00000008735
Hsa0012183		ENSP00000254724	ENSG00000132388	Cne0002777	Q55RD1		
Hsa0012183		ENSP00000254724	ENSG00000132388	Gth0000446	Q9S7H6		
Hsa0009309		ENSP00000323071	ENSG00000177465	Mmu0007309		ENSMMUP00000009011	ENSMMUG00000006856
Hsa0009309		ENSP00000323071	ENSG00000177465	Bta0017658		ENSBTAP00000020746	ENSBTAG00000015621
Hsa0009309		ENSP00000323071	ENSG00000177465	Bta0017664		ENSBTAP00000013568	ENSBTAG00000010270
Hsa0009309		ENSP00000323071	ENSG00000177465	Cfa0026836		ENSCAFP00000024778	ENSCAFG00000016848
Hsa0009309		ENSP00000323071	ENSG00000177465	Rno0025132		ENSRNOP00000048520	ENSRNOG00000033887
Hsa0009309		ENSP00000323071	ENSG00000177465	Mms0025763		ENSMUSP00000021652	ENSMUSG00000052392
Hsa0009309		ENSP00000323071	ENSG00000177465	Mdo0006707		ENSMODP00000008274	ENSMODG00000006675
Hsa0009309		ENSP00000323071	ENSG00000177465	Mdo0006708		ENSMODP00000008286	ENSMODG00000006686
Hsa0009309		ENSP00000323071	ENSG00000177465	Gga0016200		ENSGALP00000015101	ENSGALG00000009292
Hsa0009309		ENSP00000323071	ENSG00000177465	Xtr0004279		ENSXETP00000000095	ENSXETG00000000057
Hsa0009309		ENSP00000323071	ENSG00000177465	Dre0018734		ENSDARP00000062341	ENSDARG00000042513
Hsa0009309		ENSP00000323071	ENSG00000177465	Dre0018735		ENSDARP00000062337	ENSDARG00000042510
Hsa0009309		ENSP00000323071	ENSG00000177465	Fru0016103		NEWSINFRUP00000157826	NEWSINFRUG00000148494
Hsa0009309		ENSP00000323071	ENSG00000177465	Tni0019969		GSTENP00030389001	GSTENG00030389001
Hsa0009309		ENSP00000323071	ENSG00000177465	Cin0010734		ENSCINP00000016734	ENSCING00000008189
Hsa0009309		ENSP00000323071	ENSG00000177465	Cel0001987		C31H5.6	C31H5.6
Hsa0009309		ENSP00000323071	ENSG00000177465	Cbr0010479	Q61X68		
Hsa0009309		ENSP00000323071	ENSG00000177465	Cel0001255		T05E7.1	T05E7.1
Hsa0009309		ENSP00000323071	ENSG00000177465	Cbr0006318	Q61DM1		
Hsa0009309		ENSP00000323071	ENSG00000177465	Cel0000431		W03D8.8	W03D8.8
Hsa0009309		ENSP00000323071	ENSG00000177465	Cbr0006220	Q61DB2		
Hsa0012185		ENSP00000347721	ENSG00000182557	Mmu0024467		ENSMMUP00000030102	ENSMMUG00000022857
Hsa0012185		ENSP00000347721	ENSG00000182557	Cfa0022792		ENSCAFP00000022465	ENSCAFG00000015250
Hsa0012185		ENSP00000347721	ENSG00000182557	Bta0009038		ENSBTAP00000021533	ENSBTAG00000016175
Hsa0012185		ENSP00000347721	ENSG00000182557	Rno0005424		ENSRNOP00000021425	ENSRNOG00000015873
Hsa0012185		ENSP00000347721	ENSG00000182557	Mms0027395		ENSMUSP00000021154	ENSMUSG00000020798
Hsa0012185		ENSP00000347721	ENSG00000182557	Gga0007264		ENSGALP00000002144	ENSGALG00000001410
Hsa0012185		ENSP00000347721	ENSG00000182557	Lma0005545	Q4QE38		
Hsa0012185		ENSP00000347721	ENSG00000182557	Ath0029093	O49546		
Hsa0012185		ENSP00000347721	ENSG00000182557	Ath0031568	Q9ZQ41		
Hsa0012185		ENSP00000347721	ENSG00000182557	Ath0029691	Q6NMN6		
Hsa0012185		ENSP00000347721	ENSG00000182557	Ath0030454	Q9FLG8		
Hsa0012185		ENSP00000347721	ENSG00000182557	Cre0006417			
Hsa0012186		ENSP00000333292	ENSG00000183018	Mmu0024468		ENSMMUP00000030103	ENSMMUG00000022858
Hsa0012186		ENSP00000333292	ENSG00000183018	Mms0027394		ENSMUSP00000044418	ENSMUSG00000040447
Hsa0012186		ENSP00000333292	ENSG00000183018	Rno0005423		ENSRNOP00000021234	ENSRNOG00000015801
Hsa0012186		ENSP00000333292	ENSG00000183018	Bta0009042		ENSBTAP00000009765	ENSBTAG00000007429
Hsa0012186		ENSP00000333292	ENSG00000183018	Gga0007263		ENSGALP00000002109	ENSGALG00000001387
Hsa0012186		ENSP00000333292	ENSG00000183018	Xtr0003360		ENSXETP00000039528	ENSXETG00000018228
Hsa0012186		ENSP00000333292	ENSG00000183018	Mdo0026368		ENSMODP00000013896	ENSMODG00000011099
Hsa0012186		ENSP00000333292	ENSG00000183018	Cfa0022792		ENSCAFP00000022465	ENSCAFG00000015250
Hsa0012186		ENSP00000333292	ENSG00000183018	Dre0019746		ENSDARP00000024064	ENSDARG00000006873
Hsa0012186		ENSP00000333292	ENSG00000183018	Tni0012506		GSTENP00016284001	GSTENG00016284001
Hsa0012186		ENSP00000333292	ENSG00000183018	Fru0016899		NEWSINFRUP00000173601	NEWSINFRUG00000124216
Hsa0012186		ENSP00000333292	ENSG00000183018	Aga0001773		ENSANGP00000013028	ENSANGG00000010539
Hsa0012186		ENSP00000333292	ENSG00000183018	Dme0015271		CG8428-PB	CG8428
Hsa0012186		ENSP00000333292	ENSG00000183018	Cbr0011905	Q623J0		
Hsa0012186		ENSP00000333292	ENSG00000183018	Cbr0000804	Q60LY0		
Hsa0012186		ENSP00000333292	ENSG00000183018	Ame0010254		ENSAPMP00000024998	ENSAPMG00000003094
Hsa0012186		ENSP00000333292	ENSG00000183018	Cel0010043		Y111B2A.19	Y111B2A.19
Hsa0012186		ENSP00000333292	ENSG00000183018	Cin0015810		ENSCINP00000003909	ENSCING00000001933
Hsa0012186		ENSP00000333292	ENSG00000183018	Cbr0009936	Q61UM2		
Hsa0012186		ENSP00000333292	ENSG00000183018	Cel0021513		F09A5.1	F09A5.1
Hsa0012186		ENSP00000333292	ENSG00000183018	Cbr0010827	Q61YF4		
Hsa0012186		ENSP00000333292	ENSG00000183018	Cel0013179		C39E9.10	C39E9.10
Hsa0012186		ENSP00000333292	ENSG00000183018	Cel0016980		C13C4.5.2	C13C4.5
Hsa0012186		ENSP00000333292	ENSG00000183018	Lma0005545	Q4QE38		
Hsa0012186		ENSP00000333292	ENSG00000183018	Ath0029093	O49546		
Hsa0012186		ENSP00000333292	ENSG00000183018	Ath0031568	Q9ZQ41		
Hsa0012186		ENSP00000333292	ENSG00000183018	Ath0029691	Q6NMN6		
Hsa0012186		ENSP00000333292	ENSG00000183018	Ath0030454	Q9FLG8		
Hsa0012186		ENSP00000333292	ENSG00000183018	Cre0006417			
Hsa0012187		ENSP00000254718	ENSG00000132382	Mmu0024469		ENSMMUP00000030104	ENSMMUG00000022859
Hsa0012187		ENSP00000254718	ENSG00000132382	Mms0027393		ENSMUSP00000044827	ENSMUSG00000040463
Hsa0012187		ENSP00000254718	ENSG00000132382	Rno0005422		ENSRNOP00000021134	ENSRNOG00000015236
Hsa0012187		ENSP00000254718	ENSG00000132382	Cfa0022796		ENSCAFP00000022523	ENSCAFG00000015266
Hsa0012187		ENSP00000254718	ENSG00000132382	Bta0009043		ENSBTAP00000009771	ENSBTAG00000007430
Hsa0012187		ENSP00000254718	ENSG00000132382	Mdo0026369		ENSMODP00000013908	ENSMODG00000011112
Hsa0012187		ENSP00000254718	ENSG00000132382	Tni0013184		GSTENP00014645001	GSTENG00014645001
Hsa0012187		ENSP00000254718	ENSG00000132382	Fru0014884		NEWSINFRUP00000171829	NEWSINFRUG00000124434
Hsa0012187		ENSP00000254718	ENSG00000132382	Dre0030108		ENSDARP00000028271	ENSDARG00000028323
Hsa0012187		ENSP00000254718	ENSG00000132382	Gga0007262		ENSGALP00000002078	ENSGALG00000001363
Hsa0012187		ENSP00000254718	ENSG00000132382	Spb0000426	O60094		
Hsa0012188		ENSP00000301395	ENSG00000167741	Mmu0020561		ENSMMUP00000030249	ENSMMUG00000022968
Hsa0012188		ENSP00000301395	ENSG00000167741	Cfa0022797		ENSCAFP00000022531	ENSCAFG00000015282
Hsa0012188		ENSP00000301395	ENSG00000167741	Bta0009044		ENSBTAP00000034988	ENSBTAG00000007436
Hsa0012188		ENSP00000301395	ENSG00000167741	Mms0027391		ENSMUSP00000075773	ENSMUSG00000040471
Hsa0012188		ENSP00000301395	ENSG00000167741	Rno0005420		ENSRNOP00000039691	ENSRNOG00000015210
Hsa0012188		ENSP00000301395	ENSG00000167741	Mdo0010982		ENSMODP00000008545	ENSMODG00000006898
Hsa0012189		ENSP00000345143	ENSG00000188176	Ptr0013839		ENSPTRP00000014677	ENSPTRG00000008595
Hsa0012189		ENSP00000345143	ENSG00000188176	Mmu0009192		ENSMMUP00000010345	ENSMMUG00000007876
Hsa0012189		ENSP00000345143	ENSG00000188176	Mms0027389		ENSMUSP00000059043	ENSMUSG00000045667
Hsa0012189		ENSP00000345143	ENSG00000188176	Rno0005418		ENSRNOP00000020379	ENSRNOG00000015157
Hsa0012189		ENSP00000345143	ENSG00000188176	Bta0009047		ENSBTAP00000027457	ENSBTAG00000020605
Hsa0012189		ENSP00000345143	ENSG00000188176	Cfa0022799		ENSCAFP00000022544	ENSCAFG00000015292
Hsa0012189		ENSP00000345143	ENSG00000188176	Xtr0014456		ENSXETP00000003237	ENSXETG00000001544
Hsa0012189		ENSP00000345143	ENSG00000188176	Gga0007629		ENSGALP00000009778	ENSGALG00000006069
Hsa0012189		ENSP00000345143	ENSG00000188176	Tni0025759		GSTENP00026692001	GSTENG00026692001
Hsa0012189		ENSP00000345143	ENSG00000188176	Fru0013150		NEWSINFRUP00000181489	NEWSINFRUG00000162568
Hsa0012189		ENSP00000345143	ENSG00000188176	Dre0023722		ENSDARP00000043291	ENSDARG00000033352
Hsa0012189		ENSP00000345143	ENSG00000188176	Cin0009544		ENSCINP00000010135	ENSCING00000004915
Hsa0029043		ENSP00000314709	ENSG00000178764	Mmu0013162		ENSMMUP00000007090	ENSMMUG00000005363
Hsa0029043		ENSP00000314709	ENSG00000178764	Cfa0004677		ENSCAFP00000001373	ENSCAFG00000000967
Hsa0029043		ENSP00000314709	ENSG00000178764	Rno0026789		ENSRNOP00000007326	ENSRNOG00000005417
Hsa0029043		ENSP00000314709	ENSG00000178764	Gga0009710		ENSGALP00000026389	ENSGALG00000016390
Hsa0029043		ENSP00000314709	ENSG00000178764	Xtr0042066		ENSXETP00000050124	ENSXETG00000023182
Hsa0029043		ENSP00000314709	ENSG00000178764	Fru0011326		NEWSINFRUP00000170587	NEWSINFRUG00000154385
Hsa0029043		ENSP00000314709	ENSG00000178764	Tni0011804		GSTENP00035320001	GSTENG00035320001
Hsa0029043		ENSP00000314709	ENSG00000178764	Fru0016218		NEWSINFRUP00000139705	NEWSINFRUG00000131935
Hsa0029043		ENSP00000314709	ENSG00000178764	Dre0009849		ENSDARP00000047405	ENSDARG00000033068
Hsa0019927		ENSP00000309438	ENSG00000141959	Ptr0022068		ENSPTRP00000039186	ENSPTRG00000022972
Hsa0019927		ENSP00000309438	ENSG00000141959	Mmu0023352		ENSMMUP00000005583	ENSMMUG00000004173
Hsa0019927		ENSP00000309438	ENSG00000141959	Rno0017537		ENSRNOP00000001625	ENSRNOG00000001214
Hsa0019927		ENSP00000309438	ENSG00000141959	Bta0023329		ENSBTAP00000014086	ENSBTAG00000010658
Hsa0019927		ENSP00000309438	ENSG00000141959	Mms0015841		ENSMUSP00000020522	ENSMUSG00000020277
Hsa0019927		ENSP00000309438	ENSG00000141959	Cfa0019173		ENSCAFP00000016138	ENSCAFG00000010846
Hsa0019927		ENSP00000309438	ENSG00000141959	Mdo0025207		ENSMODP00000003803	ENSMODG00000003119
Hsa0019927		ENSP00000309438	ENSG00000141959	Gga0019592		ENSGALP00000010557	ENSGALG00000006543
Hsa0019927		ENSP00000309438	ENSG00000141959	Tni0015361		GSTENP00030519001	GSTENG00030519001
Hsa0019927		ENSP00000309438	ENSG00000141959	Dre0025372		ENSDARP00000053607	ENSDARG00000036939
Hsa0019927		ENSP00000309438	ENSG00000141959	Fru0005801		NEWSINFRUP00000145340	NEWSINFRUG00000137067
Hsa0019927		ENSP00000309438	ENSG00000141959	Dre0000181		ENSDARP00000062146	ENSDARG00000042385
Hsa0019927		ENSP00000309438	ENSG00000141959	Cin0010181		ENSCINP00000009557	ENSCING00000004612
Hsa0019927		ENSP00000309438	ENSG00000141959	Cel0019579		Y71H10A.1a	Y71H10A.1
Hsa0019927		ENSP00000309438	ENSG00000141959	Cbr0011818	Q622T9		
Hsa0019927		ENSP00000309438	ENSG00000141959	Ame0002497		ENSAPMP00000012688	ENSAPMG00000007266
Hsa0019927		ENSP00000309438	ENSG00000141959	Dme0014300		CG4001-PA	CG4001
Hsa0019927		ENSP00000309438	ENSG00000141959	Aga0003054		ENSANGP00000025715	ENSANGG00000019034
Hsa0019927		ENSP00000309438	ENSG00000141959	Gze0001952	Q4I002		
Hsa0019927		ENSP00000309438	ENSG00000141959	Cgl0002344	Q6FQJ7		
Hsa0019927		ENSP00000309438	ENSG00000141959	Sce0004931		YMR205C	YMR205C
Hsa0019927		ENSP00000309438	ENSG00000141959	Dha0000394	Q6BH76		
Hsa0019927		ENSP00000309438	ENSG00000141959	Cgl0000912	Q6FKK9		
Hsa0019927		ENSP00000309438	ENSG00000141959	Ncr0000610			
Hsa0019927		ENSP00000309438	ENSG00000141959	Cal0006640			
Hsa0019927		ENSP00000309438	ENSG00000141959	Kla0000177	Q03215		
Hsa0019927		ENSP00000309438	ENSG00000141959	Yli0000121	P59680		
Hsa0019927		ENSP00000309438	ENSG00000141959	Ago0002546	Q758H0		
Hsa0019927		ENSP00000309438	ENSG00000141959	Sce0002867		YGR240C	YGR240C
Hsa0019927		ENSP00000309438	ENSG00000141959	Cgl0003307	Q6FTX6		
Hsa0019927		ENSP00000309438	ENSG00000141959	Spb0000743	O42938		
Hsa0019927		ENSP00000309438	ENSG00000141959	Cne0001145	Q55KU4		
Hsa0019927		ENSP00000309438	ENSG00000141959	Kla0000178	Q03216		
Hsa0019927		ENSP00000309438	ENSG00000141959	Cal0003671			
Hsa0019927		ENSP00000309438	ENSG00000141959	Ago0001958	Q755Q5		
Hsa0019927		ENSP00000309438	ENSG00000141959	Dha0005571	Q6BSB2		
Hsa0019927		ENSP00000309438	ENSG00000141959	Ecu0000740	Q8SSA3		
Hsa0019927		ENSP00000309438	ENSG00000141959	Ddi0011286	Q86HR6		
Hsa0013961		ENSP00000334051	ENSG00000141404	Mmu0016246		ENSMMUP00000015042	ENSMMUG00000011466
Hsa0013961		ENSP00000334051	ENSG00000141404	Rno0014181		ENSRNOP00000013958	ENSRNOG00000010440
Hsa0013961		ENSP00000334051	ENSG00000141404	Mms0000701		ENSMUSP00000025402	ENSMUSG00000024524
Hsa0013961		ENSP00000334051	ENSG00000141404	Bta0003437		ENSBTAP00000002746	ENSBTAG00000002125
Hsa0013961		ENSP00000334051	ENSG00000141404	Cfa0026256		ENSCAFP00000027726	ENSCAFG00000018787
Hsa0013961		ENSP00000334051	ENSG00000141404	Mdo0012414		ENSMODP00000026776	ENSMODG00000021434
Hsa0013961		ENSP00000334051	ENSG00000141404	Gga0009071		ENSGALP00000022345	ENSGALG00000013785
Hsa0013961		ENSP00000334051	ENSG00000141404	Fru0019508		NEWSINFRUP00000151516	NEWSINFRUG00000142717
Hsa0013961		ENSP00000334051	ENSG00000141404	Tni0007948		GSTENP00007449001	GSTENG00007449001
Hsa0013961		ENSP00000334051	ENSG00000141404	Aga0009200		ENSANGP00000009208	ENSANGG00000006896
Hsa0013961		ENSP00000334051	ENSG00000141404	Ame0011354		ENSAPMP00000005999	ENSAPMG00000003413
Hsa0013961		ENSP00000334051	ENSG00000141404	Dme0016606		CG2835-PB	CG2835
Hsa0013961		ENSP00000334051	ENSG00000141404	Cbr0001453	Q60PW5		
Hsa0013961		ENSP00000334051	ENSG00000141404	Cin0012705		ENSCINP00000011991	ENSCING00000005789
Hsa0013961		ENSP00000334051	ENSG00000141404	Cel0000168		R06A10.2.1	R06A10.2
Hsa0027785		ENSP00000353025	ENSG00000196937	Mmu0010181		ENSMMUP00000003288	ENSMMUG00000002440
Hsa0027785		ENSP00000353025	ENSG00000196937	Rno0020700		ENSRNOP00000007886	ENSRNOG00000005979
Hsa0027785		ENSP00000353025	ENSG00000196937	Mms0001023		ENSMUSP00000088068	ENSMUSG00000029672
Hsa0027785		ENSP00000353025	ENSG00000196937	Bta0004035		ENSBTAP00000030039	ENSBTAG00000007976
Hsa0027785		ENSP00000353025	ENSG00000196937	Cfa0005675		ENSCAFP00000005211	ENSCAFG00000003501
Hsa0027785		ENSP00000353025	ENSG00000196937	Gga0000227		ENSGALP00000014585	ENSGALG00000008975
Hsa0027785		ENSP00000353025	ENSG00000196937	Mdo0012697		ENSMODP00000019316	ENSMODG00000015478
Hsa0027785		ENSP00000353025	ENSG00000196937	Xtr0003081		ENSXETP00000049183	ENSXETG00000022730
Hsa0027785		ENSP00000353025	ENSG00000196937	Cel0010636		M70.4	M70.4
Hsa0027785		ENSP00000353025	ENSG00000196937	Cbr0005459	Q61AA0		
Hsa0000027		ENSP00000328207	ENSG00000186891	Ptr0000010		ENSPTRP00000000012	ENSPTRG00000000009
Hsa0000027		ENSP00000328207	ENSG00000186891	Mmu0008288		ENSMMUP00000018662	ENSMMUG00000014205
Hsa0019850		ENSP00000332979	ENSG00000182240	Mmu0015807		ENSMMUP00000005683	ENSMMUG00000004257
Hsa0019850		ENSP00000332979	ENSG00000182240	Ptr0021985		ENSPTRP00000042556	ENSPTRG00000013924
Hsa0019850		ENSP00000332979	ENSG00000182240	Cfa0019109		ENSCAFP00000014920	ENSCAFG00000010157
Hsa0019850		ENSP00000332979	ENSG00000182240	Mms0018977		ENSMUSP00000043918	ENSMUSG00000040605
Hsa0019850		ENSP00000332979	ENSG00000182240	Rno0006767		ENSRNOP00000002679	ENSRNOG00000001953
Hsa0019850		ENSP00000332979	ENSG00000182240	Bta0023318		ENSBTAP00000000507	ENSBTAG00000000394
Hsa0019850		ENSP00000332979	ENSG00000182240	Mdo0014170		ENSMODP00000026220	ENSMODG00000020963
Hsa0019850		ENSP00000332979	ENSG00000182240	Gga0001773		ENSGALP00000025948	ENSGALG00000016139
Hsa0019850		ENSP00000332979	ENSG00000182240	Xtr0042951		ENSXETP00000011245	ENSXETG00000005167
Hsa0019850		ENSP00000332979	ENSG00000182240	Tni0001008		GSTENP00005390001	GSTENG00005390001
Hsa0019850		ENSP00000332979	ENSG00000182240	Fru0012565		NEWSINFRUP00000141362	NEWSINFRUG00000133454
Hsa0019850		ENSP00000332979	ENSG00000182240	Cin0014174		ENSCINP00000008898	ENSCING00000004309
Hsa0019850		ENSP00000332979	ENSG00000182240	Ath0016146	Q9FMH3		
Hsa0005489		ENSP00000257262	ENSG00000134825	Fru0016842		NEWSINFRUP00000130495	NEWSINFRUG00000123536
Hsa0005489		ENSP00000257262	ENSG00000134825	Cfa0025238		ENSCAFP00000030163	ENSCAFG00000020338
Hsa0005489		ENSP00000257262	ENSG00000134825	Rno0023525		ENSRNOP00000048947	ENSRNOG00000031946
Hsa0005489		ENSP00000257262	ENSG00000134825	Dme0005338		CG9669-PA	CG9669
Hsa0005489		ENSP00000257262	ENSG00000134825	Ame0023532		ENSAPMP00000025759	ENSAPMG00000012883
Hsa0005489		ENSP00000257262	ENSG00000134825	Bta0020090		ENSBTAP00000000070	ENSBTAG00000000063
Hsa0005489		ENSP00000257262	ENSG00000134825	Rno0029706		ENSRNOP00000051028	ENSRNOG00000032740
Hsa0005489		ENSP00000257262	ENSG00000134825	Rno0016831		ENSRNOP00000045779	ENSRNOG00000033845
Hsa0005489		ENSP00000257262	ENSG00000134825	Mmu0015111		ENSMMUP00000008753	ENSMMUG00000006656
Hsa0005489		ENSP00000257262	ENSG00000134825	Mdo0026473		ENSMODP00000023292	ENSMODG00000018684
Hsa0005489		ENSP00000257262	ENSG00000134825	Gga0022080		ENSGALP00000021712	ENSGALG00000013317
Hsa0005489		ENSP00000257262	ENSG00000134825	Gga0015627		ENSGALP00000005743	ENSGALG00000003630
Hsa0005489		ENSP00000257262	ENSG00000134825	Mms0022693		ENSMUSP00000044751	ENSMUSG00000036372
Hsa0005489		ENSP00000257262	ENSG00000134825	Ptr0033484		ENSPTRP00000006453	ENSPTRG00000003750
Hsa0005489		ENSP00000257262	ENSG00000134825	Dre0025106		ENSDARP00000043171	ENSDARG00000031872
Hsa0005489		ENSP00000257262	ENSG00000134825	Aga0001373		ENSANGP00000014143	ENSANGG00000011654
Hsa0005489		ENSP00000257262	ENSG00000134825	Cel0015604		Y57E12AM.1	Y57E12AM.1
Hsa0005489		ENSP00000257262	ENSG00000134825	Ath0010245	Q8LCF2		
Hsa0012813		ENSP00000225245	ENSG00000006075	Mmu0001424		ENSMMUP00000001262	ENSMMUG00000000941
Hsa0012813		ENSP00000225245	ENSG00000006075	Ptr0014240		ENSPTRP00000015416	ENSPTRG00000009039
Hsa0012813		ENSP00000225245	ENSG00000006075	Mmu0007217		ENSMMUP00000028649	ENSMMUG00000021752
Hsa0012813		ENSP00000225245	ENSG00000006075	Rno0005701		ENSRNOP00000015139	ENSRNOG00000011205
Hsa0012813		ENSP00000225245	ENSG00000006075	Mms0027707		ENSMUSP00000001008	ENSMUSG00000000982
Hsa0024273		ENSP00000328986	ENSG00000184838	Ptr0025264		ENSPTRP00000029372	ENSPTRG00000017170
Hsa0024273		ENSP00000328986	ENSG00000184838	Rno0014025		ENSRNOP00000026724	ENSRNOG00000019744
Hsa0024273		ENSP00000328986	ENSG00000184838	Mms0000559		ENSMUSP00000089520	ENSMUSG00000052116
Hsa0024273		ENSP00000328986	ENSG00000184838	Cfa0002935		ENSCAFP00000000731	ENSCAFG00000000510
Hsa0024273		ENSP00000328986	ENSG00000184838	Bta0032324		ENSBTAP00000026790	ENSBTAG00000020112
Hsa0024273		ENSP00000328986	ENSG00000184838	Mdo0018811		ENSMODP00000016870	ENSMODG00000013488
Hsa0024273		ENSP00000328986	ENSG00000184838	Gga0023616		ENSGALP00000003414	ENSGALG00000002183
Hsa0024273		ENSP00000328986	ENSG00000184838	Xtr0000267		ENSXETP00000010187	ENSXETG00000004688
Hsa0013020		ENSP00000253789	ENSG00000131470	Mmu0012946		ENSMMUP00000012951	ENSMMUG00000009889
Hsa0013020		ENSP00000253789	ENSG00000131470	Ptr0014465		ENSPTRP00000015683	ENSPTRG00000009209
Hsa0013020		ENSP00000253789	ENSG00000131470	Bta0009587		ENSBTAP00000027851	ENSBTAG00000020907
Hsa0013020		ENSP00000253789	ENSG00000131470	Cfa0027501		ENSCAFP00000021998	ENSCAFG00000014931
Hsa0013020		ENSP00000253789	ENSG00000131470	Mms0028142		ENSMUSP00000019447	ENSMUSG00000019303
Hsa0013020		ENSP00000253789	ENSG00000131470	Rno0006096		ENSRNOP00000027159	ENSRNOG00000020022
Hsa0013020		ENSP00000253789	ENSG00000131470	Mdo0004435		ENSMODP00000014692	ENSMODG00000011728
Hsa0013020		ENSP00000253789	ENSG00000131470	Mdo0011731		ENSMODP00000018658	ENSMODG00000014923
Hsa0013020		ENSP00000253789	ENSG00000131470	Fru0002724		NEWSINFRUP00000138203	NEWSINFRUG00000130563
Hsa0013020		ENSP00000253789	ENSG00000131470	Tni0018772		GSTENP00022011001	GSTENG00022011001
Hsa0013020		ENSP00000253789	ENSG00000131470	Dre0001690		ENSDARP00000055227	ENSDARG00000037892
Hsa0013020		ENSP00000253789	ENSG00000131470	Xtr0014855		ENSXETP00000021980	ENSXETG00000009986
Hsa0013020		ENSP00000253789	ENSG00000131470	Ame0017338		ENSAPMP00000030057	ENSAPMG00000011791
Hsa0013020		ENSP00000253789	ENSG00000131470	Ath0016821	Q9FX64		
Hsa0013020		ENSP00000253789	ENSG00000131470	Cre0003452			
Hsa0013020		ENSP00000253789	ENSG00000131470	Ddi0006358	Q54UM1		
Hsa0013020		ENSP00000253789	ENSG00000131470	Spb0000878	Q9HGK2		
Hsa0013020		ENSP00000253789	ENSG00000131470	Cne0000885	Q55JZ7		
Hsa0013020		ENSP00000253789	ENSG00000131470	Ecu0000835	Q8SSK7		
Hsa0013020		ENSP00000253789	ENSG00000131470	Pfa0003472	Q8I5Y0		
Hsa0013020		ENSP00000253789	ENSG00000131470	Pyo0005993	Q7RNH1		
Hsa0002581		ENSP00000355276	ENSG00000198747	Ptr0002550		ENSPTRP00000045688	ENSPTRG00000024212
Hsa0002581		ENSP00000355276	ENSG00000198747	Mmu0013153		ENSMMUP00000030135	ENSMMUG00000022883
Hsa0002581		ENSP00000355276	ENSG00000198747	Mms0019019		ENSMUSP00000083798	ENSMUSG00000066961
Hsa0002581		ENSP00000355276	ENSG00000198747	Fru0018570		NEWSINFRUP00000167154	NEWSINFRUG00000157464
Hsa0002581		ENSP00000355276	ENSG00000198747	Tni0018913		GSTENP00021300001	GSTENG00021300001
Hsa0002581		ENSP00000355276	ENSG00000198747	Ame0022692		ENSAPMP00000006650	ENSAPMG00000003816
Hsa0002581		ENSP00000355276	ENSG00000198747	Spb0001717	P79060		
Hsa0002581		ENSP00000355276	ENSG00000198747	Dha0001243	Q6BNE2		
Hsa0002581		ENSP00000355276	ENSG00000198747	Ath0030308	Q9FFT6		
Hsa0002581		ENSP00000355276	ENSG00000198747	Cgl0001907	Q6FP03		
Hsa0002581		ENSP00000355276	ENSG00000198747	Kla0004708	Q707Z2		
Hsa0002581		ENSP00000355276	ENSG00000198747	Sce0005163		YNL244C	YNL244C
Hsa0002581		ENSP00000355276	ENSG00000198747	Ddi0011148	Q86AU4		
Hsa0002581		ENSP00000355276	ENSG00000198747	Ath0030322	Q9FFV1		
Hsa0002581		ENSP00000355276	ENSG00000198747	Cin0006788		ENSCINP00000017246	ENSCING00000008462
Hsa0002581		ENSP00000355276	ENSG00000198747	Dme0003427		CG17737-PA	CG17737
Hsa0002581		ENSP00000355276	ENSG00000198747	Yli0004598	Q6CCQ3		
Hsa0002581		ENSP00000355276	ENSG00000198747	Cre0006380			
Hsa0002581		ENSP00000355276	ENSG00000198747	Ago0000325	Q755R1		
Hsa0002581		ENSP00000355276	ENSG00000198747	Cne0004881	Q55YH7		
Hsa0002581		ENSP00000355276	ENSG00000198747	Ncr0001925			
Hsa0002581		ENSP00000355276	ENSG00000198747	Cal0000376			
Hsa0002581		ENSP00000355276	ENSG00000198747	Cel0004622		T27F7.3a	T27F7.3
Hsa0002581		ENSP00000355276	ENSG00000198747	Gze0002451	Q4I1M8		
Hsa0002581		ENSP00000355276	ENSG00000198747	Aga0001903		ENSANGP00000014056	ENSANGG00000011567
Hsa0002581		ENSP00000355276	ENSG00000198747	Ath0003162	Q94JV4		
Hsa0002581		ENSP00000355276	ENSG00000198747	Ath0003161	P41568		
Hsa0002581		ENSP00000355276	ENSG00000198747	Lma0004431	Q4QAL1		
Hsa0002581		ENSP00000355276	ENSG00000198747	Pfa0003143	Q8I4Z4		
Hsa0002581		ENSP00000355276	ENSG00000198747	Pyo0006612	Q7RQ93		
Hsa0031646		ENSP00000323191	ENSG00000181433	Ptr0036616		ENSPTRP00000038426	ENSPTRG00000022306
Hsa0031646		ENSP00000323191	ENSG00000181433	Mmu0009731		ENSMMUP00000023511	ENSMMUG00000017884
Hsa0031646		ENSP00000323191	ENSG00000181433	Mms0002701		ENSMUSP00000084703	ENSMUSG00000067334
Hsa0030162		ENSP00000277309	ENSG00000165204	Bta0022201		ENSBTAP00000002796	ENSBTAG00000002160
Hsa0030163		ENSP00000259467	ENSG00000136940	Mmu0007961		ENSMMUP00000009054	ENSMMUG00000006896
Hsa0030163		ENSP00000259467	ENSG00000136940	Ptr0005628		ENSPTRP00000036459	ENSPTRG00000021338
Hsa0030163		ENSP00000259467	ENSG00000136940	Mms0031207		ENSMUSP00000009174	ENSMUSG00000009030
Hsa0030163		ENSP00000259467	ENSG00000136940	Rno0018362		ENSRNOP00000012160	ENSRNOG00000008484
Hsa0030163		ENSP00000259467	ENSG00000136940	Rno0018354		ENSRNOP00000040517	ENSRNOG00000030854
Hsa0030163		ENSP00000259467	ENSG00000136940	Bta0022202		ENSBTAP00000019659	ENSBTAG00000014778
Hsa0030163		ENSP00000259467	ENSG00000136940	Cfa0028625		ENSCAFP00000030043	ENSCAFG00000020253
Hsa0030163		ENSP00000259467	ENSG00000136940	Mdo0016353		ENSMODP00000024615	ENSMODG00000019722
Hsa0030163		ENSP00000259467	ENSG00000136940	Gga0006516		ENSGALP00000001944	ENSGALG00000001275
Hsa0030163		ENSP00000259467	ENSG00000136940	Xtr0041735		ENSXETP00000035655	ENSXETG00000016335
Hsa0030163		ENSP00000259467	ENSG00000136940	Fru0006064		NEWSINFRUP00000128507	NEWSINFRUG00000121719
Hsa0030163		ENSP00000259467	ENSG00000136940	Dme0005110		CG7650-PA	CG7650
Hsa0030163		ENSP00000259467	ENSG00000136940	Ame0002894		ENSAPMP00000025178	ENSAPMG00000012865
Hsa0030163		ENSP00000259467	ENSG00000136940	Aga0006956		ENSANGP00000003882	ENSANGG00000003092
Hsa0030163		ENSP00000259467	ENSG00000136940	Cin0008125		ENSCINP00000013037	ENSCING00000006328
Hsa0030163		ENSP00000259467	ENSG00000136940	Cbr0011950	Q623N9		
Hsa0030163		ENSP00000259467	ENSG00000136940	Ddi0010628	Q71A39		
Hsa0030160		ENSP00000304235	ENSG00000171459	Mmu0009329		ENSMMUP00000008495	ENSMMUG00000006445
Hsa0030160		ENSP00000304235	ENSG00000171459	Rno0018349		ENSRNOP00000044875	ENSRNOG00000031763
Hsa0030160		ENSP00000304235	ENSG00000171459	Rno0018350		ENSRNOP00000049943	ENSRNOG00000030460
Hsa0030160		ENSP00000304235	ENSG00000171459	Mms0031203		ENSMUSP00000073801	ENSMUSG00000059429
Hsa0030160		ENSP00000304235	ENSG00000171459	Mdo0016344		ENSMODP00000024600	ENSMODG00000019714
Hsa0030160		ENSP00000304235	ENSG00000171459	Xtr0025094		ENSXETP00000045934	ENSXETG00000021241
Hsa0030161		ENSP00000277311	ENSG00000148215	Ptr0005627		ENSPTRP00000036458	ENSPTRG00000021337
Hsa0030161		ENSP00000277311	ENSG00000148215	Mmu0005822		ENSMMUP00000007591	ENSMMUG00000005752
Hsa0030161		ENSP00000277311	ENSG00000148215	Rno0018353		ENSRNOP00000010520	ENSRNOG00000008003
Hsa0030161		ENSP00000277311	ENSG00000148215	Bta0022200		ENSBTAP00000026847	ENSBTAG00000020156
Hsa0030161		ENSP00000277311	ENSG00000148215	Mms0031206		ENSMUSP00000054082	ENSMUSG00000049018
Hsa0030161		ENSP00000277311	ENSG00000148215	Mdo0016349		ENSMODP00000024606	ENSMODG00000019718
Hsa0030161		ENSP00000277311	ENSG00000148215	Cfa0028627		ENSCAFP00000030046	ENSCAFG00000020255
Hsa0030161		ENSP00000277311	ENSG00000148215	Xtr0004304		ENSXETP00000015805	ENSXETG00000007274
Hsa0030010		ENSP00000262539	ENSG00000070159	Ptr0005465		ENSPTRP00000036286	ENSPTRG00000021240
Hsa0030010		ENSP00000262539	ENSG00000070159	Mmu0005006		ENSMMUP00000001672	ENSMMUG00000001250
Hsa0030010		ENSP00000262539	ENSG00000070159	Cfa0003501		ENSCAFP00000004253	ENSCAFG00000002868
Hsa0030010		ENSP00000262539	ENSG00000070159	Bta0031650		ENSBTAP00000035138	ENSBTAG00000018841
Hsa0030010		ENSP00000262539	ENSG00000070159	Mdo0011884		ENSMODP00000004070	ENSMODG00000003330
Hsa0030010		ENSP00000262539	ENSG00000070159	Xtr0011297		ENSXETP00000007872	ENSXETG00000003648
Hsa0030010		ENSP00000262539	ENSG00000070159	Gga0008929		ENSGALP00000021431	ENSGALG00000013148
Hsa0030010		ENSP00000262539	ENSG00000070159	Fru0005938		NEWSINFRUP00000161080	NEWSINFRUG00000151469
Hsa0030010		ENSP00000262539	ENSG00000070159	Tni0012164		GSTENP00034015001	GSTENG00034015001
Hsa0030010		ENSP00000262539	ENSG00000070159	Cin0004672		ENSCINP00000008730	ENSCING00000004230
Hsa0030010		ENSP00000262539	ENSG00000070159	Ame0025664		ENSAPMP00000029613	ENSAPMG00000003838
Hsa0030010		ENSP00000262539	ENSG00000070159	Dme0002994		CG1228-PD	CG1228
Hsa0030010		ENSP00000262539	ENSG00000070159	Aga0002579		ENSANGP00000007560	ENSANGG00000005708
Hsa0030010		ENSP00000262539	ENSG00000070159	Cbr0007662	Q61JK1		
Hsa0030010		ENSP00000262539	ENSG00000070159	Cel0007835		C48D5.2a	C48D5.2
Hsa0030167		ENSP00000344464	ENSG00000171448	Mmu0002264		ENSMMUP00000000676	ENSMMUG00000000495
Hsa0030167		ENSP00000344464	ENSG00000171448	Ptr0005632		ENSPTRP00000036465	ENSPTRG00000021341
Hsa0030167		ENSP00000344464	ENSG00000171448	Mms0031213		ENSMUSP00000088522	ENSMUSG00000050714
Hsa0030167		ENSP00000344464	ENSG00000171448	Cfa0028622		ENSCAFP00000030035	ENSCAFG00000020248
Hsa0030167		ENSP00000344464	ENSG00000171448	Rno0018364		ENSRNOP00000012433	ENSRNOG00000009346
Hsa0030167		ENSP00000344464	ENSG00000171448	Bta0022211		ENSBTAP00000003018	ENSBTAG00000002338
Hsa0030167		ENSP00000344464	ENSG00000171448	Gga0006513		ENSGALP00000001875	ENSGALG00000001236
Hsa0030167		ENSP00000344464	ENSG00000171448	Xtr0022753		ENSXETP00000044358	ENSXETG00000020531
Hsa0030167		ENSP00000344464	ENSG00000171448	Tni0021495		GSTENP00021588001	GSTENG00021588001
Hsa0030167		ENSP00000344464	ENSG00000171448	Fru0001570		NEWSINFRUP00000142925	NEWSINFRUG00000134883
Hsa0030167		ENSP00000344464	ENSG00000171448	Dre0020605		ENSDARP00000043396	ENSDARG00000028949
Hsa0030164		ENSP00000349783	ENSG00000056586	Ptr0005629		ENSPTRP00000036461	ENSPTRG00000021339
Hsa0030164		ENSP00000349783	ENSG00000056586	Mmu0002258		ENSMMUP00000027820	ENSMMUG00000021134
Hsa0030164		ENSP00000349783	ENSG00000056586	Cfa0028623		ENSCAFP00000030039	ENSCAFG00000020250
Hsa0030164		ENSP00000349783	ENSG00000056586	Rno0018360		ENSRNOP00000012354	ENSRNOG00000009196
Hsa0030164		ENSP00000349783	ENSG00000056586	Mms0031208		ENSMUSP00000044595	ENSMUSG00000035457
Hsa0030164		ENSP00000349783	ENSG00000056586	Mdo0016354		ENSMODP00000024619	ENSMODG00000019725
Hsa0030164		ENSP00000349783	ENSG00000056586	Gga0006515		ENSGALP00000001900	ENSGALG00000001253
Hsa0010623		ENSP00000268171	ENSG00000140564	Ptr0011373		ENSPTRP00000012755	ENSPTRG00000007461
Hsa0010623		ENSP00000268171	ENSG00000140564	Mmu0013959		ENSMMUP00000006194	ENSMMUG00000004657
Hsa0010623		ENSP00000268171	ENSG00000140564	Mms0004162		ENSMUSP00000082204	ENSMUSG00000030530
Hsa0010623		ENSP00000268171	ENSG00000140564	Rno0002165		ENSRNOP00000015521	ENSRNOG00000011352
Hsa0010623		ENSP00000268171	ENSG00000140564	Cfa0017918		ENSCAFP00000018224	ENSCAFG00000012353
Hsa0010623		ENSP00000268171	ENSG00000140564	Bta0006960		ENSBTAP00000003826	ENSBTAG00000002939
Hsa0010623		ENSP00000268171	ENSG00000140564	Mdo0017914		ENSMODP00000024266	ENSMODG00000019452
Hsa0010623		ENSP00000268171	ENSG00000140564	Gga0003566		ENSGALP00000013566	ENSGALG00000008341
Hsa0010623		ENSP00000268171	ENSG00000140564	Xtr0023017		ENSXETP00000033759	ENSXETG00000015462
Hsa0010623		ENSP00000268171	ENSG00000140564	Fru0016424		NEWSINFRUP00000144324	NEWSINFRUG00000136143
Hsa0010623		ENSP00000268171	ENSG00000140564	Dre0010142		ENSDARP00000053565	ENSDARG00000030485
Hsa0010623		ENSP00000268171	ENSG00000140564	Fru0002618		NEWSINFRUP00000162667	NEWSINFRUG00000152907
Hsa0010623		ENSP00000268171	ENSG00000140564	Tni0013799		GSTENP00022836001	GSTENG00022836001
Hsa0010623		ENSP00000268171	ENSG00000140564	Tni0019231		GSTENP00017671001	GSTENG00017671001
Hsa0010623		ENSP00000268171	ENSG00000140564	Cin0009103		ENSCINP00000012591	ENSCING00000006088
Hsa0010623		ENSP00000268171	ENSG00000140564	Dme0009416		CG10772-PB	CG10772
Hsa0010623		ENSP00000268171	ENSG00000140564	Aga0003388		ENSANGP00000026193	ENSANGG00000017765
Hsa0010623		ENSP00000268171	ENSG00000140564	Cbr0004499	Q614X3		
Hsa0010623		ENSP00000268171	ENSG00000140564	Cel0002569		F11A6.1b	F11A6.1
Hsa0010623		ENSP00000268171	ENSG00000140564	Ame0018443		ENSAPMP00000003886	ENSAPMG00000002256
Hsa0010623		ENSP00000268171	ENSG00000140564	Gze0002216	Q4I0V2		
Hsa0010623		ENSP00000268171	ENSG00000140564	Cgl0001912	Q6FP09		
Hsa0010623		ENSP00000268171	ENSG00000140564	Kla0000180	P09231		
Hsa0010623		ENSP00000268171	ENSG00000140564	Ago0004251	Q75E73		
Hsa0010623		ENSP00000268171	ENSG00000140564	Cal0004611			
Hsa0010623		ENSP00000268171	ENSG00000140564	Yli0000252	P42781		
Hsa0010623		ENSP00000268171	ENSG00000140564	Dha0002333	Q6BUI9		
Hsa0010623		ENSP00000268171	ENSG00000140564	Cne0000671	Q55J79		
Hsa0010623		ENSP00000268171	ENSG00000140564	Sce0005169		YNL238W	YNL238W
Hsa0010623		ENSP00000268171	ENSG00000140564	Ncr0003120			
Hsa0010623		ENSP00000268171	ENSG00000140564	Spb0000774	Q09175		
Hsa0030169		ENSP00000344404	ENSG00000011454	Ptr0005634		ENSPTRP00000036468	ENSPTRG00000021342
Hsa0030169		ENSP00000344404	ENSG00000011454	Cfa0028620		ENSCAFP00000030028	ENSCAFG00000020242
Hsa0030169		ENSP00000344404	ENSG00000011454	Mms0031214		ENSMUSP00000036613	ENSMUSG00000035437
Hsa0030169		ENSP00000344404	ENSG00000011454	Rno0018365		ENSRNOP00000013378	ENSRNOG00000009402
Hsa0030169		ENSP00000344404	ENSG00000011454	Mdo0016356		ENSMODP00000024627	ENSMODG00000019729
Hsa0030169		ENSP00000344404	ENSG00000011454	Gga0006511		ENSGALP00000001856	ENSGALG00000001225
Hsa0030169		ENSP00000344404	ENSG00000011454	Xtr0019569		ENSXETP00000016518	ENSXETG00000007585
Hsa0030169		ENSP00000344404	ENSG00000011454	Tni0027480		GSTENP00008666001	GSTENG00008666001
Hsa0030169		ENSP00000344404	ENSG00000011454	Cin0008561		ENSCINP00000006654	ENSCING00000003244
Hsa0030169		ENSP00000344404	ENSG00000011454	Cel0019236		F35H12.2b	F35H12.2
Hsa0030169		ENSP00000344404	ENSG00000011454	Cbr0000162	Q5WNA1		
Hsa0030169		ENSP00000344404	ENSG00000011454	Dme0004140		CG7112-PA	CG7112
Hsa0030169		ENSP00000344404	ENSG00000011454	Ame0010897		ENSAPMP00000011762	ENSAPMG00000006759
Hsa0030169		ENSP00000344404	ENSG00000011454	Aga0002749		ENSANGP00000017932	ENSANGG00000015443
Hsa0008006		ENSP00000304941	ENSG00000168778	Ptr0004601		ENSPTRP00000009529	ENSPTRG00000005606
Hsa0008006		ENSP00000304941	ENSG00000168778	Mmu0030704		ENSMMUP00000006104	ENSMMUG00000004593
Hsa0008006		ENSP00000304941	ENSG00000168778	Bta0004636		ENSBTAP00000009562	ENSBTAG00000007271
Hsa0008006		ENSP00000304941	ENSG00000168778	Mms0006957		ENSMUSP00000031332	ENSMUSG00000029386
Hsa0008006		ENSP00000304941	ENSG00000168778	Mdo0022059		ENSMODP00000015687	ENSMODG00000012534
Hsa0008006		ENSP00000304941	ENSG00000168778	Xtr0012052		ENSXETP00000012818	ENSXETG00000005831
Hsa0008006		ENSP00000304941	ENSG00000168778	Cin0010192		ENSCINP00000009595	ENSCING00000004637
Hsa0000218		ENSP00000344503	ENSG00000188807	Mmu0017593		ENSMMUP00000002616	ENSMMUG00000001959
Hsa0000218		ENSP00000344503	ENSG00000188807	Mms0030455		ENSMUSP00000050481	ENSMUSG00000044700
Hsa0000218		ENSP00000344503	ENSG00000188807	Bta0011704		ENSBTAP00000004131	ENSBTAG00000003180
Hsa0000218		ENSP00000344503	ENSG00000188807	Rno0024187		ENSRNOP00000048083	ENSRNOG00000023152
Hsa0000218		ENSP00000344503	ENSG00000188807	Mdo0024999		ENSMODP00000003679	ENSMODG00000003031
Hsa0000218		ENSP00000344503	ENSG00000188807	Gga0010415		ENSGALP00000003971	ENSGALG00000002527
Hsa0000218		ENSP00000344503	ENSG00000188807	Tni0024531		GSTENP00028229001	GSTENG00028229001
Hsa0000218		ENSP00000344503	ENSG00000188807	Fru0003331		NEWSINFRUP00000134596	NEWSINFRUG00000127291
Hsa0000218		ENSP00000344503	ENSG00000188807	Dre0029682		ENSDARP00000056869	ENSDARG00000038959
Hsa0020135		ENSP00000263205	ENSG00000099917	Ptr0022285		ENSPTRP00000039482	ENSPTRG00000014087
Hsa0020135		ENSP00000263205	ENSG00000099917	Mmu0008729		ENSMMUP00000030619	ENSMMUG00000023263
Hsa0020135		ENSP00000263205	ENSG00000099917	Rno0007701		ENSRNOP00000039538	ENSRNOG00000001877
Hsa0020135		ENSP00000263205	ENSG00000099917	Mms0018208		ENSMUSP00000012259	ENSMUSG00000012114
Hsa0020135		ENSP00000263205	ENSG00000099917	Cfa0015917		ENSCAFP00000022007	ENSCAFG00000014932
Hsa0020135		ENSP00000263205	ENSG00000099917	Mdo0023029		ENSMODP00000017871	ENSMODG00000014300
Hsa0020135		ENSP00000263205	ENSG00000099917	Xtr0015758		ENSXETP00000009268	ENSXETG00000004253
Hsa0020136		ENSP00000346816	ENSG00000182556	Ptr0022288		ENSPTRP00000024264	ENSPTRG00000014088
Hsa0020136		ENSP00000346816	ENSG00000182556	Cfa0012336		ENSCAFP00000028759	ENSCAFG00000019448
Hsa0020136		ENSP00000346816	ENSG00000182556	Rno0025964		ENSRNOP00000024576	ENSRNOG00000018212
Hsa0020136		ENSP00000346816	ENSG00000182556	Tni0004916		GSTENP00000905001	GSTENG00000905001
Hsa0020136		ENSP00000346816	ENSG00000182556	Mms0015970		ENSMUSP00000003436	ENSMUSG00000003346
Hsa0020136		ENSP00000346816	ENSG00000182556	Bta0015033		ENSBTAP00000035338	ENSBTAG00000025277
Hsa0020136		ENSP00000346816	ENSG00000182556	Mdo0020654		ENSMODP00000005442	ENSMODG00000004421
Hsa0020136		ENSP00000346816	ENSG00000182556	Xtr0018964		ENSXETP00000017867	ENSXETG00000008147
Hsa0020136		ENSP00000346816	ENSG00000182556	Cel0001739		K04G2.2	K04G2.2
Hsa0020136		ENSP00000346816	ENSG00000182556	Cbr0008556	Q61N34		
Hsa0020136		ENSP00000346816	ENSG00000182556	Ath0035135	Q9FVR4		
Hsa0020136		ENSP00000346816	ENSG00000182556	Ath0035153	Q9FZ68		
Hsa0020136		ENSP00000346816	ENSG00000182556	Cre0017294			
Hsa0020136		ENSP00000346816	ENSG00000182556	Ath0011274	Q8VYT1		
Hsa0020136		ENSP00000346816	ENSG00000182556	Ath0017956	Q9LI62		
Hsa0020136		ENSP00000346816	ENSG00000182556	Ath0035214	Q9LMY7		
Hsa0020136		ENSP00000346816	ENSG00000182556	Ath0028073	Q9ZQ35		
Hsa0020136		ENSP00000346816	ENSG00000182556	Ath0021352	Q9LY90		
Hsa0020136		ENSP00000346816	ENSG00000182556	Ath0023809	Q9SB70		
Hsa0020136		ENSP00000346816	ENSG00000182556	Ath0014116	Q9FF34		
Hsa0020136		ENSP00000346816	ENSG00000182556	Ath0023463	Q9S7U7		
Hsa0020136		ENSP00000346816	ENSG00000182556	Ath0007571	Q5XVL1		
Hsa0020136		ENSP00000346816	ENSG00000182556	Ath0032829	Q3E8L7		
Hsa0020136		ENSP00000346816	ENSG00000182556	Ath0012713	Q9C619		
Hsa0020136		ENSP00000346816	ENSG00000182556	Ath0005683	O65548		
Hsa0019710		ENSP00000330087	ENSG00000183653	Ptr0021857		ENSPTRP00000023816	ENSPTRG00000013826
Hsa0029179		ENSP00000289013	ENSG00000158106	Mms0011580		ENSMUSP00000023244	ENSMUSG00000022580
Hsa0029179		ENSP00000289013	ENSG00000158106	Rno0026934		ENSRNOP00000010065	ENSRNOG00000007597
Hsa0029179		ENSP00000289013	ENSG00000158106	Bta0007466		ENSBTAP00000002715	ENSBTAG00000002104
Hsa0029179		ENSP00000289013	ENSG00000158106	Cfa0004788		ENSCAFP00000001851	ENSCAFG00000001297
Hsa0029179		ENSP00000289013	ENSG00000158106	Mdo0021003		ENSMODP00000014280	ENSMODG00000011421
Hsa0029179		ENSP00000289013	ENSG00000158106	Xtr0047746		ENSXETP00000007888	ENSXETG00000003652
Hsa0029179		ENSP00000289013	ENSG00000158106	Gga0009614		ENSGALP00000025954	ENSGALG00000016143
Hsa0029179		ENSP00000289013	ENSG00000158106	Tni0006871		GSTENP00004587001	GSTENG00004587001
Hsa0029179		ENSP00000289013	ENSG00000158106	Fru0019329		NEWSINFRUP00000180467	NEWSINFRUG00000162990
Hsa0029179		ENSP00000289013	ENSG00000158106	Cin0006704		ENSCINP00000009066	ENSCING00000004372
Hsa0029179		ENSP00000289013	ENSG00000158106	Dme0012341		CG8497-PA	CG8497
Hsa0029179		ENSP00000289013	ENSG00000158106	Aga0014654		ENSANGP00000008053	ENSANGG00000006074
Hsa0029179		ENSP00000289013	ENSG00000158106	Ame0020337		ENSAPMP00000014700	ENSAPMG00000008380
Hsa0017699		ENSP00000264160	ENSG00000048991	Ptr0007645		ENSPTRP00000021375	ENSPTRG00000012494
Hsa0017699		ENSP00000264160	ENSG00000048991	Mmu0015934		ENSMMUP00000012884	ENSMMUG00000009844
Hsa0017699		ENSP00000264160	ENSG00000048991	Mms0008614		ENSMUSP00000043103	ENSMUSG00000056211
Hsa0017699		ENSP00000264160	ENSG00000048991	Cfa0009624		ENSCAFP00000007578	ENSCAFG00000005075
Hsa0017699		ENSP00000264160	ENSG00000048991	Bta0020637		ENSBTAP00000017692	ENSBTAG00000013302
Hsa0017699		ENSP00000264160	ENSG00000048991	Rno0008938		ENSRNOP00000005372	ENSRNOG00000004099
Hsa0017699		ENSP00000264160	ENSG00000048991	Mdo0002422		ENSMODP00000001101	ENSMODG00000000923
Hsa0017699		ENSP00000264160	ENSG00000048991	Gga0018418		ENSGALP00000019969	ENSGALG00000012246
Hsa0017699		ENSP00000264160	ENSG00000048991	Xtr0004139		ENSXETP00000041881	ENSXETG00000019330
Hsa0017699		ENSP00000264160	ENSG00000048991	Dre0029404		ENSDARP00000058169	ENSDARG00000039786
Hsa0020133		ENSP00000331682	ENSG00000185214	Mmu0028054		ENSMMUP00000010669	ENSMMUG00000008152
Hsa0020133		ENSP00000331682	ENSG00000185214	Cfa0015916		ENSCAFP00000021970	ENSCAFG00000014906
Hsa0020133		ENSP00000331682	ENSG00000185214	Bta0005167		ENSBTAP00000026853	ENSBTAG00000020161
Hsa0020133		ENSP00000331682	ENSG00000185214	Mms0018211		ENSMUSP00000012256	ENSMUSG00000022750
Hsa0020133		ENSP00000331682	ENSG00000185214	Rno0007694		ENSRNOP00000002569	ENSRNOG00000001878
Hsa0020133		ENSP00000331682	ENSG00000185214	Mdo0023028		ENSMODP00000017856	ENSMODG00000014290
Hsa0020133		ENSP00000331682	ENSG00000185214	Gga0006181		ENSGALP00000010351	ENSGALG00000006422
Hsa0020133		ENSP00000331682	ENSG00000185214	Xtr0015760		ENSXETP00000009275	ENSXETG00000004256
Hsa0020133		ENSP00000331682	ENSG00000185214	Tni0021558		GSTENP00021658001	GSTENG00021658001
Hsa0020133		ENSP00000331682	ENSG00000185214	Dre0027720		ENSDARP00000013818	ENSDARG00000009337
Hsa0020133		ENSP00000331682	ENSG00000185214	Fru0001633		NEWSINFRUP00000173648	NEWSINFRUG00000121679
Hsa0017696		ENSP00000264159	ENSG00000121988	Ptr0007642		ENSPTRP00000021373	ENSPTRG00000012492
Hsa0017696		ENSP00000264159	ENSG00000121988	Rno0008936		ENSRNOP00000005355	ENSRNOG00000003979
Hsa0017696		ENSP00000264159	ENSG00000121988	Mms0008611		ENSMUSP00000083806	ENSMUSG00000036086
Hsa0017696		ENSP00000264159	ENSG00000121988	Cfa0009622		ENSCAFP00000007541	ENSCAFG00000005054
Hsa0017696		ENSP00000264159	ENSG00000121988	Bta0020640		ENSBTAP00000038188	ENSBTAG00000026842
Hsa0017696		ENSP00000264159	ENSG00000121988	Mdo0002420		ENSMODP00000001010	ENSMODG00000000848
Hsa0017696		ENSP00000264159	ENSG00000121988	Gga0018415		ENSGALP00000019932	ENSGALG00000012223
Hsa0017696		ENSP00000264159	ENSG00000121988	Fru0007408		NEWSINFRUP00000158240	NEWSINFRUG00000148858
Hsa0017696		ENSP00000264159	ENSG00000121988	Dre0016961		ENSDARP00000053047	ENSDARG00000036511
Hsa0017696		ENSP00000264159	ENSG00000121988	Xtr0042798		ENSXETP00000001016	ENSXETG00000000479
Hsa0017696		ENSP00000264159	ENSG00000121988	Ath0030279	Q9FF11		
Hsa0017695		ENSP00000264158	ENSG00000115839	Ptr0007640		ENSPTRP00000021370	ENSPTRG00000012491
Hsa0017695		ENSP00000264158	ENSG00000115839	Mmu0015406		ENSMMUP00000019205	ENSMMUG00000014630
Hsa0017695		ENSP00000264158	ENSG00000115839	Rno0008935		ENSRNOP00000005289	ENSRNOG00000003953
Hsa0017695		ENSP00000264158	ENSG00000115839	Mms0008610		ENSMUSP00000042070	ENSMUSG00000036104
Hsa0017695		ENSP00000264158	ENSG00000115839	Cfa0009620		ENSCAFP00000007525	ENSCAFG00000005042
Hsa0017695		ENSP00000264158	ENSG00000115839	Bta0020641		ENSBTAP00000017891	ENSBTAG00000013449
Hsa0017695		ENSP00000264158	ENSG00000115839	Mdo0002418		ENSMODP00000000993	ENSMODG00000000835
Hsa0017695		ENSP00000264158	ENSG00000115839	Gga0018414		ENSGALP00000019921	ENSGALG00000012214
Hsa0017695		ENSP00000264158	ENSG00000115839	Xtr0042800		ENSXETP00000001029	ENSXETG00000000480
Hsa0017695		ENSP00000264158	ENSG00000115839	Fru0017628		NEWSINFRUP00000146649	NEWSINFRUG00000138272
Hsa0017695		ENSP00000264158	ENSG00000115839	Tni0003804		GSTENP00010857001	GSTENG00010857001
Hsa0017695		ENSP00000264158	ENSG00000115839	Cin0000851		ENSCINP00000018722	ENSCING00000009210
Hsa0017695		ENSP00000264158	ENSG00000115839	Dme0000228		CG31935-PA	CG31935
Hsa0017695		ENSP00000264158	ENSG00000115839	Cbr0008651	Q61P90		
Hsa0017695		ENSP00000264158	ENSG00000115839	Cel0021850		F20D1.6	F20D1.6
Hsa0017695		ENSP00000264158	ENSG00000115839	Ddi0002514	Q54DM6		
Hsa0017695		ENSP00000264158	ENSG00000115839	Ath0010739	Q8RWW8		
Hsa0017694		ENSP00000351140	ENSG00000176601	Mmu0001437		ENSMMUP00000022526	ENSMMUG00000017121
Hsa0017694		ENSP00000351140	ENSG00000176601	Bta0020642		ENSBTAP00000019164	ENSBTAG00000014409
Hsa0017694		ENSP00000351140	ENSG00000176601	Ptr0007638		ENSPTRP00000021368	ENSPTRG00000012490
Hsa0017694		ENSP00000351140	ENSG00000176601	Cfa0009619		ENSCAFP00000007499	ENSCAFG00000005038
Hsa0017694		ENSP00000351140	ENSG00000176601	Mdo0002416		ENSMODP00000000876	ENSMODG00000000729
Hsa0017694		ENSP00000351140	ENSG00000176601	Gga0018413		ENSGALP00000019909	ENSGALG00000012210
Hsa0017694		ENSP00000351140	ENSG00000176601	Xtr0042810		ENSXETP00000001086	ENSXETG00000000508
Hsa0017694		ENSP00000351140	ENSG00000176601	Dre0016877		ENSDARP00000046336	ENSDARG00000030927
Hsa0017694		ENSP00000351140	ENSG00000176601	Tni0005160		GSTENP00001262001	GSTENG00001262001
Hsa0017694		ENSP00000351140	ENSG00000176601	Tni0015519		GSTENP00014480001	GSTENG00014480001
Hsa0017694		ENSP00000351140	ENSG00000176601	Fru0013738		NEWSINFRUP00000159422	NEWSINFRUG00000149941
Hsa0017693		ENSP00000264157	ENSG00000082258	Mmu0014696		ENSMMUP00000013338	ENSMMUG00000010196
Hsa0017693		ENSP00000264157	ENSG00000082258	Bta0020643		ENSBTAP00000018816	ENSBTAG00000014158
Hsa0017693		ENSP00000264157	ENSG00000082258	Cfa0009617		ENSCAFP00000007493	ENSCAFG00000005031
Hsa0017693		ENSP00000264157	ENSG00000082258	Mms0008608		ENSMUSP00000027587	ENSMUSG00000026349
Hsa0017693		ENSP00000264157	ENSG00000082258	Rno0008933		ENSRNOP00000022981	ENSRNOG00000017113
Hsa0017693		ENSP00000264157	ENSG00000082258	Mdo0011080		ENSMODP00000000329	ENSMODG00000000274
Hsa0017693		ENSP00000264157	ENSG00000082258	Mdo0002415		ENSMODP00000000874	ENSMODG00000000727
Hsa0017693		ENSP00000264157	ENSG00000082258	Gga0018412		ENSGALP00000019904	ENSGALG00000012207
Hsa0017693		ENSP00000264157	ENSG00000082258	Xtr0042802		ENSXETP00000001059	ENSXETG00000000488
Hsa0017693		ENSP00000264157	ENSG00000082258	Dre0016962		ENSDARP00000053044	ENSDARG00000036510
Hsa0017693		ENSP00000264157	ENSG00000082258	Tni0015518		GSTENP00014481001	GSTENG00014481001
Hsa0017693		ENSP00000264157	ENSG00000082258	Fru0013739		NEWSINFRUP00000159426	NEWSINFRUG00000149944
Hsa0017691		ENSP00000348459	ENSG00000153086	Ptr0007635		ENSPTRP00000040041	ENSPTRG00000012488
Hsa0017691		ENSP00000348459	ENSG00000153086	Mmu0014694		ENSMMUP00000013329	ENSMMUG00000010195
Hsa0017691		ENSP00000348459	ENSG00000153086	Bta0020646		ENSBTAP00000010575	ENSBTAG00000008039
Hsa0017691		ENSP00000348459	ENSG00000153086	Cfa0009613		ENSCAFP00000007471	ENSCAFG00000005020
Hsa0017691		ENSP00000348459	ENSG00000153086	Rno0008934		ENSRNOP00000005206	ENSRNOG00000003884
Hsa0017691		ENSP00000348459	ENSG00000153086	Mms0008607		ENSMUSP00000048482	ENSMUSG00000026348
Hsa0017691		ENSP00000348459	ENSG00000153086	Mdo0002413		ENSMODP00000000856	ENSMODG00000000715
Hsa0017691		ENSP00000348459	ENSG00000153086	Gga0018411		ENSGALP00000019890	ENSGALG00000012197
Hsa0017691		ENSP00000348459	ENSG00000153086	Dre0016879		ENSDARP00000003087	ENSDARG00000015114
Hsa0017691		ENSP00000348459	ENSG00000153086	Tni0015517		GSTENP00014482001	GSTENG00014482001
Hsa0017691		ENSP00000348459	ENSG00000153086	Fru0013739		NEWSINFRUP00000159426	NEWSINFRUG00000149944
Hsa0017691		ENSP00000348459	ENSG00000153086	Cin0010145		ENSCINP00000007736	ENSCING00000003742
Hsa0017691		ENSP00000348459	ENSG00000153086	Xtr0042806		ENSXETP00000001077	ENSXETG00000000504
Hsa0017691		ENSP00000348459	ENSG00000153086	Ddi0000819	Q54LN9		
Hsa0028278		ENSP00000334364	ENSG00000187082	Ptr0029848		ENSPTRP00000034194	ENSPTRG00000019961
Hsa0028278		ENSP00000334364	ENSG00000187082	Mmu0002884		ENSMMUP00000009816	ENSMMUG00000007474
Hsa0028278		ENSP00000334364	ENSG00000187082	Mms0009711		ENSMUSP00000059763	ENSMUSG00000048500
Hsa0028278		ENSP00000334364	ENSG00000187082	Rno0012603		ENSRNOP00000018375	ENSRNOG00000013757
Hsa0028278		ENSP00000334364	ENSG00000187082	Mms0009677		ENSMUSP00000064554	ENSMUSG00000052554
Hsa0028278		ENSP00000334364	ENSG00000187082	Cfa0007133		ENSCAFP00000012557	ENSCAFG00000008552
Hsa0026648		ENSP00000288607	ENSG00000157778	Mmu0015940		ENSMMUP00000017182	ENSMMUG00000013083
Hsa0026648		ENSP00000288607	ENSG00000157778	Ptr0028022		ENSPTRP00000032186	ENSPTRG00000018853
Hsa0026648		ENSP00000288607	ENSG00000157778	Mms0007240		ENSMUSP00000031531	ENSMUSG00000029551
Hsa0026648		ENSP00000288607	ENSG00000157778	Rno0008081		ENSRNOP00000001716	ENSRNOG00000001273
Hsa0026648		ENSP00000288607	ENSG00000157778	Bta0002031		ENSBTAP00000000055	ENSBTAG00000000050
Hsa0026648		ENSP00000288607	ENSG00000157778	Cfa0024319		ENSCAFP00000024242	ENSCAFG00000016478
Hsa0026648		ENSP00000288607	ENSG00000157778	Bta0026480		ENSBTAP00000034164	ENSBTAG00000024598
Hsa0026648		ENSP00000288607	ENSG00000157778	Mdo0012101		ENSMODP00000011251	ENSMODG00000009027
Hsa0026648		ENSP00000288607	ENSG00000157778	Gga0005323		ENSGALP00000006677	ENSGALG00000004203
Hsa0026648		ENSP00000288607	ENSG00000157778	Xtr0045168		ENSXETP00000039302	ENSXETG00000018122
Hsa0026648		ENSP00000288607	ENSG00000157778	Fru0002706		NEWSINFRUP00000142387	NEWSINFRUG00000134394
Hsa0026648		ENSP00000288607	ENSG00000157778	Dre0001806		ENSDARP00000040722	ENSDARG00000030897
Hsa0026648		ENSP00000288607	ENSG00000157778	Ame0018938		ENSAPMP00000026695	ENSAPMG00000015088
Hsa0026648		ENSP00000288607	ENSG00000157778	Cre0019000			
Hsa0026648		ENSP00000288607	ENSG00000157778	Ath0017373	Q9LER5		
Hsa0006051		ENSP00000227266	ENSG00000109861	Ptr0034106		ENSPTRP00000007145	ENSPTRG00000004152
Hsa0006051		ENSP00000227266	ENSG00000109861	Mmu0001445		ENSMMUP00000029147	ENSMMUG00000022139
Hsa0006051		ENSP00000227266	ENSG00000109861	Cfa0019871		ENSCAFP00000013194	ENSCAFG00000008984
Hsa0006051		ENSP00000227266	ENSG00000109861	Cfa0012502		ENSCAFP00000006531	ENSCAFG00000004384
Hsa0006051		ENSP00000227266	ENSG00000109861	Bta0003571		ENSBTAP00000014735	ENSBTAG00000011100
Hsa0006051		ENSP00000227266	ENSG00000109861	Mms0004289		ENSMUSP00000032779	ENSMUSG00000030560
Hsa0006051		ENSP00000227266	ENSG00000109861	Rno0002266		ENSRNOP00000022342	ENSRNOG00000016496
Hsa0006051		ENSP00000227266	ENSG00000109861	Mdo0023215		ENSMODP00000003393	ENSMODG00000002789
Hsa0006051		ENSP00000227266	ENSG00000109861	Xtr0016885		ENSXETP00000025703	ENSXETG00000011748
Hsa0006051		ENSP00000227266	ENSG00000109861	Gga0002821		ENSGALP00000027816	ENSGALG00000017239
Hsa0006051		ENSP00000227266	ENSG00000109861	Fru0012887		NEWSINFRUP00000128175	NEWSINFRUG00000121416
Hsa0006051		ENSP00000227266	ENSG00000109861	Dre0002168		ENSDARP00000012986	ENSDARG00000018806
Hsa0006051		ENSP00000227266	ENSG00000109861	Cin0009349		ENSCINP00000015202	ENSCING00000007400
Hsa0006051		ENSP00000227266	ENSG00000109861	Pfa0000002	Q8IIJ9		
Hsa0006050		ENSP00000243662	ENSG00000123892	Ptr0034105		ENSPTRP00000007143	ENSPTRG00000004151
Hsa0006050		ENSP00000243662	ENSG00000123892	Mmu0003875		ENSMMUP00000021049	ENSMMUG00000016006
Hsa0006050		ENSP00000243662	ENSG00000123892	Bta0003574		ENSBTAP00000020971	ENSBTAG00000015793
Hsa0006050		ENSP00000243662	ENSG00000123892	Cfa0012503		ENSCAFP00000006534	ENSCAFG00000004387
Hsa0006050		ENSP00000243662	ENSG00000123892	Mms0004290		ENSMUSP00000032778	ENSMUSG00000030559
Hsa0006050		ENSP00000243662	ENSG00000123892	Rno0002267		ENSRNOP00000022538	ENSRNOG00000016769
Hsa0006050		ENSP00000243662	ENSG00000123892	Mdo0023216		ENSMODP00000003398	ENSMODG00000002794
Hsa0006050		ENSP00000243662	ENSG00000123892	Xtr0016887		ENSXETP00000025705	ENSXETG00000011751
Hsa0006050		ENSP00000243662	ENSG00000123892	Gga0002822		ENSGALP00000027817	ENSGALG00000017240
Hsa0006050		ENSP00000243662	ENSG00000123892	Fru0012886		NEWSINFRUP00000182225	NEWSINFRUG00000163059
Hsa0006050		ENSP00000243662	ENSG00000123892	Tni0012610		GSTENP00018904001	GSTENG00018904001
Hsa0006050		ENSP00000243662	ENSG00000123892	Fru0013014		NEWSINFRUP00000140547	NEWSINFRUG00000132703
Hsa0006050		ENSP00000243662	ENSG00000123892	Dre0002169		ENSDARP00000040124	ENSDARG00000028776
Hsa0006050		ENSP00000243662	ENSG00000123892	Ddi0005362	Q54QR3		
Hsa0023981		ENSP00000274335	ENSG00000145675	Ptr0024930		ENSPTRP00000029009	ENSPTRG00000016940
Hsa0023981		ENSP00000274335	ENSG00000145675	Mmu0013814		ENSMMUP00000015140	ENSMMUG00000011532
Hsa0023981		ENSP00000274335	ENSG00000145675	Mms0017838		ENSMUSP00000047004	ENSMUSG00000041417
Hsa0023981		ENSP00000274335	ENSG00000145675	Rno0015303		ENSRNOP00000025687	ENSRNOG00000018903
Hsa0023981		ENSP00000274335	ENSG00000145675	Mdo0013936		ENSMODP00000024566	ENSMODG00000019685
Hsa0023981		ENSP00000274335	ENSG00000145675	Bta0029268		ENSBTAP00000014594	ENSBTAG00000010989
Hsa0023981		ENSP00000274335	ENSG00000145675	Cfa0010169		ENSCAFP00000011322	ENSCAFG00000007626
Hsa0023981		ENSP00000274335	ENSG00000145675	Gga0023126		ENSGALP00000023822	ENSGALG00000014786
Hsa0023981		ENSP00000274335	ENSG00000145675	Xtr0016274		ENSXETP00000046442	ENSXETG00000021480
Hsa0023981		ENSP00000274335	ENSG00000145675	Fru0010390		NEWSINFRUP00000163305	NEWSINFRUG00000153478
Hsa0023981		ENSP00000274335	ENSG00000145675	Tni0021597		GSTENP00034908001	GSTENG00034908001
Hsa0023981		ENSP00000274335	ENSG00000145675	Fru0016999		NEWSINFRUP00000166052	NEWSINFRUG00000131368
Hsa0023981		ENSP00000274335	ENSG00000145675	Dre0014056		ENSDARP00000056212	ENSDARG00000038524
Hsa0023981		ENSP00000274335	ENSG00000145675	Dre0025423		ENSDARP00000063371	ENSDARG00000043164
Hsa0023981		ENSP00000274335	ENSG00000145675	Dme0000059		CG2699-PA	CG2699
Hsa0023981		ENSP00000274335	ENSG00000145675	Ame0001403		ENSAPMP00000015612	ENSAPMG00000008934
Hsa0023981		ENSP00000274335	ENSG00000145675	Cin0011027		ENSCINP00000004274	ENSCING00000002107
Hsa0023981		ENSP00000274335	ENSG00000145675	Cbr0007231	Q61HA8		
Hsa0023981		ENSP00000274335	ENSG00000145675	Cel0000948		Y110A7A.10	Y110A7A.10
Hsa0023981		ENSP00000274335	ENSG00000145675	Ddi0006944	Q54WY8		
Hsa0006056		ENSP00000263317	ENSG00000086991	Cfa0012496		ENSCAFP00000006502	ENSCAFG00000004369
Hsa0006056		ENSP00000263317	ENSG00000086991	Mmu0015297		ENSMMUP00000014549	ENSMMUG00000011116
Hsa0006056		ENSP00000263317	ENSG00000086991	Rno0002261		ENSRNOP00000051272	ENSRNOG00000013925
Hsa0006056		ENSP00000263317	ENSG00000086991	Mms0004283		ENSMUSP00000070039	ENSMUSG00000030562
Hsa0006056		ENSP00000263317	ENSG00000086991	Bta0030944		ENSBTAP00000024676	ENSBTAG00000018540
Hsa0006056		ENSP00000263317	ENSG00000086991	Mdo0023208		ENSMODP00000003331	ENSMODG00000002739
Hsa0006056		ENSP00000263317	ENSG00000086991	Gga0002810		ENSGALP00000027810	ENSGALG00000017235
Hsa0006056		ENSP00000263317	ENSG00000086991	Xtr0016875		ENSXETP00000025676	ENSXETG00000011734
Hsa0006056		ENSP00000263317	ENSG00000086991	Fru0012890		NEWSINFRUP00000165020	NEWSINFRUG00000155075
Hsa0006056		ENSP00000263317	ENSG00000086991	Ddi0012185	Q9XYS3		
Hsa0006056		ENSP00000263317	ENSG00000086991	Ddi0011182	Q86GL4		
Hsa0006056		ENSP00000263317	ENSG00000086991	Gze0000756	Q4HW51		
Hsa0006056		ENSP00000263317	ENSG00000086991	Ncr0002052			
Hsa0006056		ENSP00000263317	ENSG00000086991	Ncr0010325			
Hsa0006056		ENSP00000263317	ENSG00000086991	Gze0009501	Q4IPW9		
Hsa0006055		ENSP00000263321	ENSG00000077498	Ptr0034110		ENSPTRP00000007149	ENSPTRG00000004155
Hsa0006055		ENSP00000263321	ENSG00000077498	Mmu0015296		ENSMMUP00000014548	ENSMMUG00000011115
Hsa0006055		ENSP00000263321	ENSG00000077498	Cfa0012498		ENSCAFP00000006504	ENSCAFG00000004373
Hsa0006055		ENSP00000263321	ENSG00000077498	Bta0030945		ENSBTAP00000015679	ENSBTAG00000011813
Hsa0006055		ENSP00000263321	ENSG00000077498	Rno0002263		ENSRNOP00000021971	ENSRNOG00000016421
Hsa0006055		ENSP00000263321	ENSG00000077498	Mms0004285		ENSMUSP00000004770	ENSMUSG00000004651
Hsa0006055		ENSP00000263321	ENSG00000077498	Mdo0023211		ENSMODP00000003356	ENSMODG00000002755
Hsa0006055		ENSP00000263321	ENSG00000077498	Gga0002813		ENSGALP00000027812	ENSGALG00000017237
Hsa0006055		ENSP00000263321	ENSG00000077498	Xtr0016879		ENSXETP00000025683	ENSXETG00000011738
Hsa0006055		ENSP00000263321	ENSG00000077498	Tni0008930		GSTENP00010318001	GSTENG00010318001
Hsa0006055		ENSP00000263321	ENSG00000077498	Fru0013016		NEWSINFRUP00000140542	NEWSINFRUG00000132700
Hsa0006055		ENSP00000263321	ENSG00000077498	Fru0012889		NEWSINFRUP00000147384	NEWSINFRUG00000138944
Hsa0006055		ENSP00000263321	ENSG00000077498	Tni0012612		GSTENP00018906001	GSTENG00018906001
Hsa0006055		ENSP00000263321	ENSG00000077498	Cin0011004		ENSCINP00000008838	ENSCING00000004277
Hsa0006055		ENSP00000263321	ENSG00000077498	Cbr0009849	Q61U81		
Hsa0006055		ENSP00000263321	ENSG00000077498	Cel0011536		Y73B6BL.1	Y73B6BL.1
Hsa0006055		ENSP00000263321	ENSG00000077498	Cel0000521		Y44E3B.2	Y44E3B.2
Hsa0006055		ENSP00000263321	ENSG00000077498	Cbr0004882	Q617G1		
Hsa0006055		ENSP00000263321	ENSG00000077498	Gze0000138	Q4HU30		
Hsa0006055		ENSP00000263321	ENSG00000077498	Ddi0005375	Q54QT0		
Hsa0013588		ENSP00000245541	ENSG00000125447	Ptr0014905		ENSPTRP00000016376	ENSPTRG00000009638
Hsa0013588		ENSP00000245541	ENSG00000125447	Mmu0016861		ENSMMUP00000023677	ENSMMUG00000018021
Hsa0013588		ENSP00000245541	ENSG00000125447	Mms0028443		ENSMUSP00000019135	ENSMUSG00000020740
Hsa0013588		ENSP00000245541	ENSG00000125447	Rno0006373		ENSRNOP00000030297	ENSRNOG00000027057
Hsa0013588		ENSP00000245541	ENSG00000125447	Bta0009911		ENSBTAP00000021469	ENSBTAG00000016128
Hsa0013588		ENSP00000245541	ENSG00000125447	Cfa0008271		ENSCAFP00000007064	ENSCAFG00000004741
Hsa0013588		ENSP00000245541	ENSG00000125447	Mdo0015564		ENSMODP00000001300	ENSMODG00000001092
Hsa0013588		ENSP00000245541	ENSG00000125447	Mdo0011330		ENSMODP00000009029	ENSMODG00000007282
Hsa0013588		ENSP00000245541	ENSG00000125447	Gga0013928		ENSGALP00000012961	ENSGALG00000007992
Hsa0013588		ENSP00000245541	ENSG00000125447	Xtr0034718		ENSXETP00000027379	ENSXETG00000012511
Hsa0013588		ENSP00000245541	ENSG00000125447	Tni0000689		GSTENP00005798001	GSTENG00005798001
Hsa0013588		ENSP00000245541	ENSG00000125447	Fru0004071		NEWSINFRUP00000130400	NEWSINFRUG00000123444
Hsa0013588		ENSP00000245541	ENSG00000125447	Tni0018448		GSTENP00022450001	GSTENG00022450001
Hsa0013588		ENSP00000245541	ENSG00000125447	Fru0011705		NEWSINFRUP00000153243	NEWSINFRUG00000144293
Hsa0013588		ENSP00000245541	ENSG00000125447	Ame0013391		ENSAPMP00000017156	ENSAPMG00000000426
Hsa0013588		ENSP00000245541	ENSG00000125447	Aga0008607		ENSANGP00000004381	ENSANGG00000003449
Hsa0013587		ENSP00000245544	ENSG00000125450	Ptr0014903		ENSPTRP00000016374	ENSPTRG00000009637
Hsa0013587		ENSP00000245544	ENSG00000125450	Mmu0016860		ENSMMUP00000023675	ENSMMUG00000018018
Hsa0013587		ENSP00000245544	ENSG00000125450	Rno0006372		ENSRNOP00000005035	ENSRNOG00000003673
Hsa0013587		ENSP00000245544	ENSG00000125450	Mms0028442		ENSMUSP00000021085	ENSMUSG00000020739
Hsa0013587		ENSP00000245544	ENSG00000125450	Cfa0008270		ENSCAFP00000007050	ENSCAFG00000004729
Hsa0013587		ENSP00000245544	ENSG00000125450	Bta0009914		ENSBTAP00000021465	ENSBTAG00000016126
Hsa0013587		ENSP00000245544	ENSG00000125450	Mdo0011329		ENSMODP00000008983	ENSMODG00000007246
Hsa0013587		ENSP00000245544	ENSG00000125450	Gga0013926		ENSGALP00000012932	ENSGALG00000007974
Hsa0013587		ENSP00000245544	ENSG00000125450	Tni0018447		GSTENP00022449001	GSTENG00022449001
Hsa0013587		ENSP00000245544	ENSG00000125450	Dre0027437		ENSDARP00000067719	ENSDARG00000046061
Hsa0013587		ENSP00000245544	ENSG00000125450	Fru0011706		NEWSINFRUP00000153238	NEWSINFRUG00000144291
Hsa0013587		ENSP00000245544	ENSG00000125450	Ago0002428	Q757T5		
Hsa0013587		ENSP00000245544	ENSG00000125450	Ame0000143		ENSAPMP00000028947	ENSAPMG00000016764
Hsa0013587		ENSP00000245544	ENSG00000125450	Aga0009476		ENSANGP00000008989	ENSANGG00000006751
Hsa0013587		ENSP00000245544	ENSG00000125450	Dme0015643		CG5733-PA	CG5733
Hsa0013587		ENSP00000245544	ENSG00000125450	Cel0001797		T01G9.4	T01G9.4
Hsa0013587		ENSP00000245544	ENSG00000125450	Cne0004773	Q55Y46		
Hsa0013587		ENSP00000245544	ENSG00000125450	Cbr0010491	Q61X82		
Hsa0013587		ENSP00000245544	ENSG00000125450	Ddi0001050	Q54NA0		
Hsa0013587		ENSP00000245544	ENSG00000125450	Ath0010808	Q8RXH2		
Hsa0013586		ENSP00000318635	ENSG00000180283	Cin0008609		ENSCINP00000008705	ENSCING00000004217
Hsa0013586		ENSP00000318635	ENSG00000180283	Dme0001005		CG4494-PA	CG4494
Hsa0013586		ENSP00000318635	ENSG00000180283	Ame0018218		ENSAPMP00000017150	ENSAPMG00000015201
Hsa0013586		ENSP00000318635	ENSG00000180283	Aga0015344		ENSANGP00000010395	ENSANGG00000007906
Hsa0013586		ENSP00000318635	ENSG00000180283	Aga0003793		ENSANGP00000012221	ENSANGG00000009732
Hsa0013586		ENSP00000318635	ENSG00000180283	Cgl0001546	Q6FMR9		
Hsa0013586		ENSP00000318635	ENSG00000180283	Kla0003683	Q6CUX1		
Hsa0013586		ENSP00000318635	ENSG00000180283	Spb0001113	O13351		
Hsa0013586		ENSP00000318635	ENSG00000180283	Sce0001565		YDR510W	YDR510W
Hsa0013586		ENSP00000318635	ENSG00000180283	Gze0008972	Q4IN86		
Hsa0013586		ENSP00000318635	ENSG00000180283	Cal0006795			
Hsa0013586		ENSP00000318635	ENSG00000180283	Ncr0009557			
Hsa0013586		ENSP00000318635	ENSG00000180283	Ago0001111	Q751X8		
Hsa0013586		ENSP00000318635	ENSG00000180283	Cne0003853	Q55UZ7		
Hsa0013586		ENSP00000318635	ENSG00000180283	Dha0001555	Q6BPF9		
Hsa0013586		ENSP00000318635	ENSG00000180283	Lma0006891	Q4QIC2		
Hsa0013586		ENSP00000318635	ENSG00000180283	Cre0015045			
Hsa0013586		ENSP00000318635	ENSG00000180283	Pfa0002650	Q8I444		
Hsa0013586		ENSP00000318635	ENSG00000180283	Ddi0011948	Q8N0B4		
Hsa0013586		ENSP00000318635	ENSG00000180283	Cre0016372			
Hsa0013586		ENSP00000318635	ENSG00000180283	Cre0014320			
Hsa0013586		ENSP00000318635	ENSG00000180283	Ath0015920	Q9FLP6		
Hsa0013586		ENSP00000318635	ENSG00000180283	Ath0003078	P55852		
Hsa0008007		ENSP00000332247	ENSG00000185344	Ptr0004603		ENSPTRP00000009530	ENSPTRG00000005607
Hsa0008007		ENSP00000332247	ENSG00000185344	Mmu0012998		ENSMMUP00000008617	ENSMMUG00000006546
Hsa0008007		ENSP00000332247	ENSG00000185344	Cfa0015380		ENSCAFP00000010820	ENSCAFG00000007234
Hsa0008007		ENSP00000332247	ENSG00000185344	Bta0004637		ENSBTAP00000009563	ENSBTAG00000007272
Hsa0008007		ENSP00000332247	ENSG00000185344	Rno0008446		ENSRNOP00000001349	ENSRNOG00000001019
Hsa0008007		ENSP00000332247	ENSG00000185344	Mms0006959		ENSMUSP00000039737	ENSMUSG00000038023
Hsa0008007		ENSP00000332247	ENSG00000185344	Mdo0022060		ENSMODP00000015702	ENSMODG00000012545
Hsa0008007		ENSP00000332247	ENSG00000185344	Gga0005954		ENSGALP00000005087	ENSGALG00000003194
Hsa0008007		ENSP00000332247	ENSG00000185344	Xtr0012054		ENSXETP00000012820	ENSXETG00000005832
Hsa0008007		ENSP00000332247	ENSG00000185344	Tni0021142		GSTENP00029489001	GSTENG00029489001
Hsa0008007		ENSP00000332247	ENSG00000185344	Fru0006193		NEWSINFRUP00000155131	NEWSINFRUG00000146019
Hsa0008007		ENSP00000332247	ENSG00000185344	Dre0019520		ENSDARP00000032264	ENSDARG00000035538
Hsa0008007		ENSP00000332247	ENSG00000185344	Tni0027530		GSTENP00017316001	GSTENG00017316001
Hsa0008007		ENSP00000332247	ENSG00000185344	Dre0019436		ENSDARP00000044835	ENSDARG00000035565
Hsa0008007		ENSP00000332247	ENSG00000185344	Fru0008679		NEWSINFRUP00000167700	NEWSINFRUG00000155615
Hsa0008007		ENSP00000332247	ENSG00000185344	Aga0003671		ENSANGP00000024503	ENSANGG00000022236
Hsa0008007		ENSP00000332247	ENSG00000185344	Aga0003672		ENSANGP00000008399	ENSANGG00000006331
Hsa0008007		ENSP00000332247	ENSG00000185344	Cel0006381		VW02B12L.1.3	VW02B12L.1
Hsa0008007		ENSP00000332247	ENSG00000185344	Dme0001750		CG12602-PA	CG12602
Hsa0008007		ENSP00000332247	ENSG00000185344	Cbr0010864	Q61YL6		
Hsa0008007		ENSP00000332247	ENSG00000185344	Dme0008303		CG18617-PA	CG18617
Hsa0008007		ENSP00000332247	ENSG00000185344	Dme0008302		CG7678-PA	CG7678
Hsa0008007		ENSP00000332247	ENSG00000185344	Dme0009878		CG1709-PC	CG1709
Hsa0008007		ENSP00000332247	ENSG00000185344	Cbr0012079	Q624E8		
Hsa0008007		ENSP00000332247	ENSG00000185344	Cin0000250		ENSCINP00000018034	ENSCING00000008860
Hsa0008007		ENSP00000332247	ENSG00000185344	Ame0014586		ENSAPMP00000013755	ENSAPMG00000007860
Hsa0008007		ENSP00000332247	ENSG00000185344	Aga0006133		ENSANGP00000022715	ENSANGG00000000403
Hsa0008007		ENSP00000332247	ENSG00000185344	Cel0009266		ZK637.8a	ZK637.8
Hsa0008007		ENSP00000332247	ENSG00000185344	Cbr0009012	Q61QU0		
Hsa0008007		ENSP00000332247	ENSG00000185344	Cel0013082		C26H9A.1	C26H9A.1
Hsa0008007		ENSP00000332247	ENSG00000185344	Dme0015782		CG30329-PA	CG30329
Hsa0008007		ENSP00000332247	ENSG00000185344	Ame0026096		ENSAPMP00000033227	ENSAPMG00000004437
Hsa0008007		ENSP00000332247	ENSG00000185344	Cbr0011278	Q61ZZ7		
Hsa0008007		ENSP00000332247	ENSG00000185344	Cel0011991		F35H10.4.1	F35H10.4
Hsa0008007		ENSP00000332247	ENSG00000185344	Yli0002506	Q6C6F6		
Hsa0008007		ENSP00000332247	ENSG00000185344	Ncr0003358			
Hsa0008007		ENSP00000332247	ENSG00000185344	Lma0002807	Q4Q5J0		
Hsa0008007		ENSP00000332247	ENSG00000185344	Sce0004764		YMR054W	YMR054W
Hsa0008007		ENSP00000332247	ENSG00000185344	Ath0026711	Q9SVI5		
Hsa0008007		ENSP00000332247	ENSG00000185344	Cgl0003369	Q6FU51		
Hsa0008007		ENSP00000332247	ENSG00000185344	Ath0025030	Q9SJT7		
Hsa0008007		ENSP00000332247	ENSG00000185344	Ath0010751	Q8RWZ7		
Hsa0008007		ENSP00000332247	ENSG00000185344	Dha0002395	Q6BUR2		
Hsa0008007		ENSP00000332247	ENSG00000185344	Sce0005960		YOR270C	YOR270C
Hsa0008007		ENSP00000332247	ENSG00000185344	Kla0003467	Q6CU56		
Hsa0008007		ENSP00000332247	ENSG00000185344	Cgl0004143	Q6FWT8		
Hsa0008007		ENSP00000332247	ENSG00000185344	Kla0000428	Q6CIH9		
Hsa0008007		ENSP00000332247	ENSG00000185344	Lma0004546	Q4QAY7		
Hsa0008007		ENSP00000332247	ENSG00000185344	Ath0011559	Q8W4S4		
Hsa0008007		ENSP00000332247	ENSG00000185344	Gze0009432	Q4IPP0		
Hsa0008007		ENSP00000332247	ENSG00000185344	Cre0007857			
Hsa0008007		ENSP00000332247	ENSG00000185344	Cal0000257			
Hsa0008007		ENSP00000332247	ENSG00000185344	Cne0003482	Q55TP9		
Hsa0008007		ENSP00000332247	ENSG00000185344	Ath0025082	Q9SK06		
Hsa0008007		ENSP00000332247	ENSG00000185344	Ddi0000243	Q54E04		
Hsa0008007		ENSP00000332247	ENSG00000185344	Cal0000258			
Hsa0008007		ENSP00000332247	ENSG00000185344	Yli0000307	Q6BZT1		
Hsa0008007		ENSP00000332247	ENSG00000185344	Dha0000900	Q6BIX9		
Hsa0008007		ENSP00000332247	ENSG00000185344	Cal0006971			
Hsa0008007		ENSP00000332247	ENSG00000185344	Spb0001949	O13742		
Hsa0008007		ENSP00000332247	ENSG00000185344	Ago0002886	Q759U6		
Hsa0008007		ENSP00000332247	ENSG00000185344	Ago0002930	Q759Z6		
Hsa0008007		ENSP00000332247	ENSG00000185344	Ecu0000196	Q8SQK3		
Hsa0008007		ENSP00000332247	ENSG00000185344	Pte0000417	Q6BFK1		
Hsa0008007		ENSP00000332247	ENSG00000185344	Pte0000437	Q6BGD8		
Hsa0008007		ENSP00000332247	ENSG00000185344	Pfa0000123	Q8IAQ8		
Hsa0008007		ENSP00000332247	ENSG00000185344	Pyo0002531	Q7RDK2		
Hsa0006058		ENSP00000257034	ENSG00000134612	Bta0028053		ENSBTAP00000009723	ENSBTAG00000007397
Hsa0006058		ENSP00000257034	ENSG00000134612	Cfa0012477		ENSCAFP00000006407	ENSCAFG00000004307
Hsa0006058		ENSP00000257034	ENSG00000134612	Mms0004267		ENSMUSP00000071634	ENSMUSG00000001773
Hsa0006058		ENSP00000257034	ENSG00000134612	Rno0002248		ENSRNOP00000018592	ENSRNOG00000013770
Hsa0006058		ENSP00000257034	ENSG00000134612	Mdo0023205		ENSMODP00000003237	ENSMODG00000002667
Hsa0006058		ENSP00000257034	ENSG00000134612	Gga0002808		ENSGALP00000027805	ENSGALG00000017234
Hsa0006058		ENSP00000257034	ENSG00000134612	Fru0012891		NEWSINFRUP00000165024	NEWSINFRUG00000155076
Hsa0006058		ENSP00000257034	ENSG00000134612	Dre0008264		ENSDARP00000016784	ENSDARG00000021383
Hsa0006058		ENSP00000257034	ENSG00000134612	Dha0004525	Q6BLG3		
Hsa0006058		ENSP00000257034	ENSG00000134612	Yli0005810	Q6CGC7		
Hsa0006058		ENSP00000257034	ENSG00000134612	Ncr0006108			
Hsa0006058		ENSP00000257034	ENSG00000134612	Dha0005694	Q6BSP8		
Hsa0006058		ENSP00000257034	ENSG00000134612	Cal0003394			
Hsa0006058		ENSP00000257034	ENSG00000134612	Kla0004117	Q6CWF4		
Hsa0006058		ENSP00000257034	ENSG00000134612	Ago0002220	Q756U5		
Hsa0006058		ENSP00000257034	ENSG00000134612	Gze0007719	Q4IJ51		
Hsa0006058		ENSP00000257034	ENSG00000134612	Gze0009334	Q4IPD3		
Hsa0006058		ENSP00000257034	ENSG00000134612	Cgl0000796	Q6FK72		
Hsa0006058		ENSP00000257034	ENSG00000134612	Sce0003606		YJR126C	YJR126C
Hsa0006058		ENSP00000257034	ENSG00000134612	Cal0007234			
Hsa0006058		ENSP00000257034	ENSG00000134612	Sce0005946		YOR256C	YOR256C
Hsa0006058		ENSP00000257034	ENSG00000134612	Kla0002443	Q6CQJ7		
Hsa0006058		ENSP00000257034	ENSG00000134612	Ago0004531	Q75F35		
Hsa0006058		ENSP00000257034	ENSG00000134612	Gze0003105	Q4I3R7		
Hsa0006058		ENSP00000257034	ENSG00000134612	Spb0002642	O43023		
Hsa0006058		ENSP00000257034	ENSG00000134612	Dha0004838	Q6BMF3		
Hsa0006058		ENSP00000257034	ENSG00000134612	Cne0005381	Q560F9		
Hsa0006058		ENSP00000257034	ENSG00000134612	Gze0007421	Q4II44		
Hsa0006058		ENSP00000257034	ENSG00000134612	Yli0005584	Q6CFP0		
Hsa0006058		ENSP00000257034	ENSG00000134612	Ncr0003012			
Hsa0006058		ENSP00000257034	ENSG00000134612	Kla0003390	Q6CTV7		
Hsa0006058		ENSP00000257034	ENSG00000134612	Ath0008545	Q7Y228		
Hsa0013583		ENSP00000245552	ENSG00000125458	Ptr0014899		ENSPTRP00000016369	ENSPTRG00000009632
Hsa0013583		ENSP00000245552	ENSG00000125458	Rno0006369		ENSRNOP00000004853	ENSRNOG00000003650
Hsa0013583		ENSP00000245552	ENSG00000125458	Mms0028438		ENSMUSP00000021082	ENSMUSG00000020736
Hsa0013583		ENSP00000245552	ENSG00000125458	Bta0009915		ENSBTAP00000015317	ENSBTAG00000011527
Hsa0013583		ENSP00000245552	ENSG00000125458	Mdo0011325		ENSMODP00000008908	ENSMODG00000007187
Hsa0013583		ENSP00000245552	ENSG00000125458	Dre0025710		ENSDARP00000021646	ENSDARG00000002312
Hsa0013583		ENSP00000245552	ENSG00000125458	Fru0000889		NEWSINFRUP00000159634	NEWSINFRUG00000150135
Hsa0013583		ENSP00000245552	ENSG00000125458	Tni0000324		GSTENP00014222001	GSTENG00014222001
Hsa0013582		ENSP00000245543	ENSG00000125449	Ptr0014898		ENSPTRP00000016368	ENSPTRG00000009631
Hsa0013582		ENSP00000245543	ENSG00000125449	Bta0009916		ENSBTAP00000019692	ENSBTAG00000014799
Hsa0013582		ENSP00000245543	ENSG00000125449	Cfa0008267		ENSCAFP00000007036	ENSCAFG00000004719
Hsa0013582		ENSP00000245543	ENSG00000125449	Rno0006368		ENSRNOP00000004844	ENSRNOG00000003646
Hsa0013582		ENSP00000245543	ENSG00000125449	Mms0028437		ENSMUSP00000046120	ENSMUSG00000057219
Hsa0013582		ENSP00000245543	ENSG00000125449	Mdo0011323		ENSMODP00000008893	ENSMODG00000007172
Hsa0013582		ENSP00000245543	ENSG00000125449	Gga0013921		ENSGALP00000012915	ENSGALG00000007961
Hsa0013582		ENSP00000245543	ENSG00000125449	Tni0014510		GSTENP00022274001	GSTENG00022274001
Hsa0013582		ENSP00000245543	ENSG00000125449	Fru0011200		NEWSINFRUP00000160544	NEWSINFRUG00000150987
Hsa0013582		ENSP00000245543	ENSG00000125449	Ame0019950		ENSAPMP00000023192	ENSAPMG00000015152
Hsa0013582		ENSP00000245543	ENSG00000125449	Cin0006570		ENSCINP00000015845	ENSCING00000007719
Hsa0013582		ENSP00000245543	ENSG00000125449	Dme0008026		CG14881-PA	CG14881
Hsa0013582		ENSP00000245543	ENSG00000125449	Ath0014856	Q9FHT6		
Hsa0013581		ENSP00000330141	ENSG00000170190	Ptr0014897		ENSPTRP00000016366	ENSPTRG00000009630
Hsa0013581		ENSP00000330141	ENSG00000170190	Mmu0012308		ENSMMUP00000004803	ENSMMUG00000003600
Hsa0013581		ENSP00000330141	ENSG00000170190	Cfa0008266		ENSCAFP00000007034	ENSCAFG00000004718
Hsa0013581		ENSP00000330141	ENSG00000170190	Bta0009918		ENSBTAP00000001467	ENSBTAG00000001110
Hsa0013581		ENSP00000330141	ENSG00000170190	Mms0028431		ENSMUSP00000052167	ENSMUSG00000045775
Hsa0013581		ENSP00000330141	ENSG00000170190	Rno0006358		ENSRNOP00000035453	ENSRNOG00000023476
Hsa0013581		ENSP00000330141	ENSG00000170190	Mdo0011322		ENSMODP00000008889	ENSMODG00000007170
Hsa0013581		ENSP00000330141	ENSG00000170190	Gga0013920		ENSGALP00000012905	ENSGALG00000007955
Hsa0013581		ENSP00000330141	ENSG00000170190	Xtr0034695		ENSXETP00000027342	ENSXETG00000012500
Hsa0013581		ENSP00000330141	ENSG00000170190	Tni0014515		GSTENP00022279001	GSTENG00022279001
Hsa0013581		ENSP00000330141	ENSG00000170190	Dre0012891		ENSDARP00000045185	ENSDARG00000030472
Hsa0013581		ENSP00000330141	ENSG00000170190	Fru0011196		NEWSINFRUP00000160534	NEWSINFRUG00000150976
Hsa0013581		ENSP00000330141	ENSG00000170190	Ame0018229		ENSAPMP00000016055	ENSAPMG00000009188
Hsa0013581		ENSP00000330141	ENSG00000170190	Aga0005467		ENSANGP00000022354	ENSANGG00000021576
Hsa0013580		ENSP00000312814	ENSG00000180901	Cfa0008263		ENSCAFP00000007024	ENSCAFG00000004711
Hsa0013580		ENSP00000312814	ENSG00000180901	Bta0018425		ENSBTAP00000028286	ENSBTAG00000021231
Hsa0013580		ENSP00000312814	ENSG00000180901	Ptr0014895		ENSPTRP00000016364	ENSPTRG00000009629
Hsa0013580		ENSP00000312814	ENSG00000180901	Rno0006365		ENSRNOP00000029260	ENSRNOG00000023764
Hsa0013580		ENSP00000312814	ENSG00000180901	Mms0028435		ENSMUSP00000017084	ENSMUSG00000016940
Hsa0013580		ENSP00000312814	ENSG00000180901	Gga0013919		ENSGALP00000012875	ENSGALG00000007934
Hsa0013580		ENSP00000312814	ENSG00000180901	Xtr0034708		ENSXETP00000027364	ENSXETG00000012508
Hsa0013580		ENSP00000312814	ENSG00000180901	Fru0011195		NEWSINFRUP00000160532	NEWSINFRUG00000150973
Hsa0013580		ENSP00000312814	ENSG00000180901	Tni0014516		GSTENP00022280001	GSTENG00022280001
Hsa0013580		ENSP00000312814	ENSG00000180901	Dre0012890		ENSDARP00000033638	ENSDARG00000025875
Hsa0013580		ENSP00000312814	ENSG00000180901	Cbr0000187	Q5WND0		
Hsa0013580		ENSP00000312814	ENSG00000180901	Cel0019304		C52B11.2	C52B11.2
Hsa0011729		ENSP00000219172	ENSG00000102901	Ptr0013157		ENSPTRP00000014076	ENSPTRG00000008246
Hsa0011729		ENSP00000219172	ENSG00000102901	Mmu0025116		ENSMMUP00000010254	ENSMMUG00000007802
Hsa0011729		ENSP00000219172	ENSG00000102901	Rno0014775		ENSRNOP00000029297	ENSRNOG00000024178
Hsa0011729		ENSP00000219172	ENSG00000102901	Mms0010711		ENSMUSP00000038188	ENSMUSG00000036672
Hsa0011729		ENSP00000219172	ENSG00000102901	Bta0010200		ENSBTAP00000008396	ENSBTAG00000006404
Hsa0011729		ENSP00000219172	ENSG00000102901	Cfa0023881		ENSCAFP00000030175	ENSCAFG00000020346
Hsa0011728		ENSP00000344466	ENSG00000102904	Ptr0013156		ENSPTRP00000014075	ENSPTRG00000008245
Hsa0011728		ENSP00000344466	ENSG00000102904	Mmu0025117		ENSMMUP00000010255	ENSMMUG00000007803
Hsa0011728		ENSP00000344466	ENSG00000102904	Cfa0023883		ENSCAFP00000030177	ENSCAFG00000020347
Hsa0011728		ENSP00000344466	ENSG00000102904	Bta0010201		ENSBTAP00000008380	ENSBTAG00000006387
Hsa0011728		ENSP00000344466	ENSG00000102904	Rno0014774		ENSRNOP00000025686	ENSRNOG00000018954
Hsa0011728		ENSP00000344466	ENSG00000102904	Mms0010709		ENSMUSP00000034365	ENSMUSG00000031893
Hsa0011728		ENSP00000344466	ENSG00000102904	Mdo0012964		ENSMODP00000006901	ENSMODG00000005575
Hsa0011728		ENSP00000344466	ENSG00000102904	Gga0003676		ENSGALP00000002328	ENSGALG00000001533
Hsa0011728		ENSP00000344466	ENSG00000102904	Dre0008719		ENSDARP00000043451	ENSDARG00000030512
Hsa0011728		ENSP00000344466	ENSG00000102904	Cin0001665		ENSCINP00000015423	ENSCING00000007521
Hsa0009266		ENSP00000351738	ENSG00000176724	Ptr0011905		ENSPTRP00000041396	ENSPTRG00000024092
Hsa0009266		ENSP00000351738	ENSG00000176724	Mdo0018486		ENSMODP00000015960	ENSMODG00000012754
Hsa0009266		ENSP00000351738	ENSG00000176724	Gga0006615		ENSGALP00000005057	ENSGALG00000003197
Hsa0009266		ENSP00000351738	ENSG00000176724	Tni0027682		GSTENP00014381001	GSTENG00014381001
Hsa0009266		ENSP00000351738	ENSG00000176724	Fru0006094		NEWSINFRUP00000158525	NEWSINFRUG00000149125
Hsa0009266		ENSP00000351738	ENSG00000176724	Dre0019815		ENSDARP00000010055	ENSDARG00000019230
Hsa0009266		ENSP00000351738	ENSG00000176724	Xtr0031538		ENSXETP00000010944	ENSXETG00000005009
Hsa0009266		ENSP00000351738	ENSG00000176724	Ame0017626		ENSAPMP00000011501	ENSAPMG00000006615
Hsa0009266		ENSP00000351738	ENSG00000176724	Dme0011213		CG3314-PC	CG3314
Hsa0009266		ENSP00000351738	ENSG00000176724	Aga0001404		ENSANGP00000025329	ENSANGG00000020802
Hsa0009266		ENSP00000351738	ENSG00000176724	Cin0013930		ENSCINP00000019124	ENSCING00000009395
Hsa0009266		ENSP00000351738	ENSG00000176724	Cel0011056		Y24D9A.4a.1	Y24D9A.4
Hsa0009266		ENSP00000351738	ENSG00000176724	Spb0001405	O13672		
Hsa0009266		ENSP00000351738	ENSG00000176724	Cal0006055			
Hsa0009266		ENSP00000351738	ENSG00000176724	Dha0002769	Q6BW10		
Hsa0009266		ENSP00000351738	ENSG00000176724	Yli0000535	Q6C0H3		
Hsa0009266		ENSP00000351738	ENSG00000176724	Ago0003712	Q75CI9		
Hsa0009266		ENSP00000351738	ENSG00000176724	Cne0000586	Q55IY2		
Hsa0009266		ENSP00000351738	ENSG00000176724	Cal0001658			
Hsa0009266		ENSP00000351738	ENSG00000176724	Dha0005494	Q6BS31		
Hsa0009266		ENSP00000351738	ENSG00000176724	Sce0004012		YLL045C	YLL045C
Hsa0009266		ENSP00000351738	ENSG00000176724	Gze0002802	Q4I2T0		
Hsa0009266		ENSP00000351738	ENSG00000176724	Ath0002825	P49692		
Hsa0003376		ENSP00000318140	ENSG00000176236	Ptr0031142		ENSPTRP00000003924	ENSPTRG00000002317
Hsa0015315		ENSP00000348877	ENSG00000105220	Ptr0019175		ENSPTRP00000044721	ENSPTRG00000010816
Hsa0015315		ENSP00000348877	ENSG00000105220	Mmu0013345		ENSMMUP00000007737	ENSMMUG00000005880
Hsa0015315		ENSP00000348877	ENSG00000105220	Cfa0001784		ENSCAFP00000010874	ENSCAFG00000007303
[truncated: 25,029,017 more chars]
